# Supplementary material for: Global translational induction during NLR-mediated immunity in plants is dynamically regulated by CDC123, an ATP-sensitive protein
Source: Cell Host Microbe. Author manuscript; Available in PMC 2024 Feb 27. (PMC10898606; doi:10.1016/j.chom.2023.01.014)
Supplement: Supplemental table 1 [file NIHMS1966742-supplement-Supplemental_table_1.xlsx]

## Sheet: Instruction
Transgenic plants harboring with 35S-GFP and 35S-CDC123-YFP were treated with Mock or Psm ES4326(AvrRpt2). Same leave tissue was used for Co-IP with GFP-trap method. Total spectrum counts were used for further analysis.
combined total spectrum counts for GFP	GFP_Mock+GFP_Avr
combined total spectrum counts for Cdc123	CDC123_Mock+CDC123_Avr
Cdc123 interactor candidates	only in CDC123 (spectrum counts >= 4) or CDC123/GFP fold change>=2
Cdc123_Avr/Cdc123_Mock	Compare total spectrum counts between CDC123_Avr and CDC123_Mock. Normalize to the counts of CDC123 protein and set to 1.

## Sheet: Interactor Candidates
					total spectrum counts for each sample				combined total spectrum counts		CDC123 interactor candidates [only in CDC123 (spectrum counts >= 4) or CDC123/GFP fold change>=2]	CDC123_Avr/CDC123_Mock
TAIR_ID	Protein_ID	Molecular_Weight	Alias	Full name	GFP_Mock	GFP_Avr	Cdc123_Mock	Cdc123_Avr	GFP	Cdc123
AT4G05440	ref|NP_192453.1	39 kDa	EDA35/CDC123	temperature sensing protein-related			349	435	0	784	infinity	1
AT2G39730	ref|NP_850320.1	49 kDa	RCA	rubisco activase			173	163	0	336	infinity	0.755923
AT3G48870	ref|NP_566912.2	106 kDa	HSP93-III	Clp ATPase			58	51	0	109	infinity	0.70547
AT1G04170	ref|NP_171913.1	51 kDa	EIF2 GAMMA	eukaryotic translation initiation factor 2 gamma subunit			57	39	0	96	infinity	0.548941
AT3G13470	ref|NP_187956.1	63 kDa	Cpn60beta2	TCP-1/cpn60 chaperonin family protein			48	43	0	91	infinity	0.718726
AT1G06430	ref|NP_563766.3	73 kDa	FTSH8	FTSH protease 8			21	20	0	41	infinity	0.764094
AT5G35530	ref|NP_198403.1	27 kDa		Ribosomal protein S3 family protein			19	22	0	41	infinity	0.928978
AT3G10350	ref|NP_187646.2	45 kDa		P-loop containing nucleoside triphosphate hydrolases superfamily protein			18	21	0	39	infinity	0.936015
AT5G42080	ref|NP_851120.1	68 kDa	RSW9	dynamin-like protein			22	12	0	34	infinity	0.437618
AT3G08530	ref|NP_187466.4	193 kDa		Clathrin, heavy chain			17	15	0	32	infinity	0.707911
AT5G56030	ref|NP_200414.1	80 kDa	HSP90.2	heat shock protein 81-2			12	19	0	31	infinity	1.27031
AT1G59610	ref|NP_176170.1	100 kDa	DRP2B	dynamin-like 3			17	12	0	29	infinity	0.566329
AT4G30190	ref|NP_194748.1	104 kDa	PMA2	H(+)-ATPase 2			16	13	0	29	infinity	0.651868
AT2G20580	ref|NP_565477.1	98 kDa	RPN1A	26S proteasome regulatory subunit S2 1A			15	13	0	28	infinity	0.695326
AT4G34670	ref|NP_195193.1	30 kDa		Ribosomal protein S3Ae			16	12	0	28	infinity	0.601724
AT5G20490	ref|NP_197549.3	175 kDa	XIK	Myosin family protein with Dil domain			18	9	0	27	infinity	0.401149
AT1G10290	ref|NP_172500.1	99 kDa	DRP2A	dynamin-like protein 6			17	10	0	27	infinity	0.471941
AT1G64740	ref|NP_176654.1	50 kDa	TUA1	alpha-1 tubulin			14	13	0	27	infinity	0.744992
AT3G55610	ref|NP_191120.2	79 kDa	P5CS2	delta 1-pyrroline-5-carboxylate synthase 2			15	11	0	26	infinity	0.588352
AT5G41670	ref|NP_851113.1	53 kDa		6-phosphogluconate dehydrogenase family protein			13	12	0	25	infinity	0.740584
AT4G31490	ref|NP_194877.2	106 kDa		Coatomer, beta subunit			16	9	0	25	infinity	0.451293
AT5G22800	ref|NP_680210.2	108 kDa	EMB86	Alanyl-tRNA synthetase, class IIc			11	13	0	24	infinity	0.948171
AT4G31480	ref|NP_001190880.1	106 kDa		Coatomer, beta subunit			15	9	0	24	infinity	0.481379
AT1G56500	ref|NP_564718.2	114 kDa		haloacid dehalogenase-like hydrolase family protein			11	12	0	23	infinity	0.875235
AT3G02560	ref|NP_850504.1	22 kDa		Ribosomal protein S7e family protein			12	11	0	23	infinity	0.735441
AT1G59870	ref|NP_176196.1	165 kDa	PEN3	ABC-2 and Plant PDR ABC-type transporter family protein	0	0	12	10	0	22	infinity	0.668582
AT1G68830	ref|NP_564946.1	63 kDa	STN7	STT7 homolog STN7			11	10	0	21	infinity	0.729363
AT1G73110	ref|NP_177454.1	48 kDa		P-loop containing nucleoside triphosphate hydrolases superfamily protein	0		9	12	0	21	infinity	1.06973
AT1G22410	ref|NP_173657.1	58 kDa		Class-II DAHP synthetase family protein			12	9	0	21	infinity	0.601724
AT1G48630	ref|NP_175296.1	36 kDa	RACK1B_AT	receptor for activated C kinase 1B	0	0	11	10	0	21	infinity	0.729363
AT2G20140	ref|NP_179604.1	49 kDa	RPT2b	AAA-type ATPase family protein	0		10	10	0	20	infinity	0.802299
AT3G12110	ref|NP_187818.1	42 kDa	ACT11	actin-11			20		0	20	infinity	0
AT3G60190	ref|NP_567094.1	70 kDa	EDR3	DYNAMIN-like 1E			12	6	0	18	infinity	0.401149
AT2G18710	ref|NP_179461.1	59 kDa	SCY1	SECY homolog 1			6	12	0	18	infinity	1.6046
AT1G18060	ref|NP_564046.1	25 kDa					9	9	0	18	infinity	0.802299
AT1G80030	ref|NP_849911.1	54 kDa		Molecular chaperone Hsp40/DnaJ family protein			9	9	0	18	infinity	0.802299
AT3G02520	ref|NP_566174.1	30 kDa	GRF7	general regulatory factor 7			8	10	0	18	infinity	1.00287
AT3G61260	ref|NP_191685.1	23 kDa		Remorin family protein		0	8	9	0	17	infinity	0.902586
AT3G02530	ref|NP_186902.1	59 kDa		TCP-1/cpn60 chaperonin family protein	0		9	8	0	17	infinity	0.713155
AT4G39960	ref|NP_568076.1	48 kDa		Molecular chaperone Hsp40/DnaJ family protein			10	7	0	17	infinity	0.561609
AT1G74910	ref|NP_849886.1	46 kDa		ADP-glucose pyrophosphorylase family protein	0		8	9	0	17	infinity	0.902586
AT1G31230	ref|NP_174408.1	99 kDa	AK-HSDH I	aspartate kinase-homoserine dehydrogenase i			9	8	0	17	infinity	0.713155
AT5G62670	ref|NP_201073.1	105 kDa	HA11	H(+)-ATPase 11			7	10	0	17	infinity	1.14614
AT5G45930	ref|NP_199405.2	46 kDa	CHLI2	magnesium chelatase i2			8	9	0	17	infinity	0.902586
AT4G31700	ref|NP_194898.1	28 kDa	RPS6A	ribosomal protein S6			10	7	0	17	infinity	0.561609
AT5G28540	ref|NP_198206.1	74 kDa	BIP1	heat shock protein 70 (Hsp 70) family protein			8	9	0	17	infinity	0.902586
AT5G01920	ref|NP_195812.1	55 kDa	STN8	Protein kinase superfamily protein			10	6	0	16	infinity	0.481379
AT5G52470	ref|NP_568772.3	33 kDa	SKIP7	fibrillarin 1	0	0	11	5	0	16	infinity	0.364681
AT4G04770	ref|NP_192386.1	62 kDa	LAF6	ATP binding cassette protein 1			8	8	0	16	infinity	0.802299
AT3G44110	ref|NP_189997.1	46 kDa	J3	DNAJ homologue 3			8	8	0	16	infinity	0.802299
AT1G53750	ref|NP_175778.1	48 kDa	RPT1A	regulatory particle triple-A 1A		0	9	6	0	15	infinity	0.534866
AT4G04020	ref|NP_192311.1	35 kDa	FIB	fibrillin		0	7	8	0	15	infinity	0.916913
AT2G32080	ref|NP_565736.1	32 kDa	PUR ALPHA-1	purin-rich alpha 1	0		7	8	0	15	infinity	0.916913
AT5G60790	ref|NP_200887.1	67 kDa	GCN1	ABC transporter family protein			10	5	0	15	infinity	0.401149
AT2G31810	ref|NP_850172.1	54 kDa		ACT domain-containing small subunit of acetolactate synthase protein			10	5	0	15	infinity	0.401149
AT5G05010	ref|NP_001031836.1	58 kDa		clathrin adaptor complexes medium subunit family protein			4	11	0	15	infinity	2.20632
AT2G38230	ref|NP_181358.1	33 kDa	PDX1.1	pyridoxine biosynthesis 1.1			9	6	0	15	infinity	0.534866
AT1G27450	ref|NP_564284.1	26 kDa	ATAPT1	adenine phosphoribosyl transferase 1			8	7	0	15	infinity	0.702011
AT5G42390	ref|NP_199054.1	141 kDa	SPP	Insulinase (Peptidase family M16) family protein			10	5	0	15	infinity	0.401149
AT3G02360	ref|NP_850502.1	54 kDa		6-phosphogluconate dehydrogenase family protein			8	7	0	15	infinity	0.702011
AT5G16070	ref|NP_197111.2	59 kDa		TCP-1/cpn60 chaperonin family protein			8	7	0	15	infinity	0.702011
AT1G53500	ref|NP_564633.2	75 kDa	RHM2	NAD-dependent epimerase/dehydratase family protein			11	4	0	15	infinity	0.291745
AT1G18500	ref|NP_173285.2	69 kDa	MAML-4	methylthioalkylmalate synthase-like 4		0	7	7	0	14	infinity	0.802299
AT4G39980	ref|NP_195708.1	58 kDa	DHS1	3-deoxy-D-arabino-heptulosonate 7-phosphate synthase 1			8	6	0	14	infinity	0.601724
AT2G35840	ref|NP_001189687.1	48 kDa		Sucrose-6F-phosphate phosphohydrolase family protein		0	8	6	0	14	infinity	0.601724
AT4G19210	ref|NP_193656.2	68 kDa	RLI2	RNAse l inhibitor protein 2			10	4	0	14	infinity	0.32092
AT2G09990	ref|NP_178826.1	17 kDa		Ribosomal protein S5 domain 2-like superfamily protein			8	6	0	14	infinity	0.601724
AT3G07770	ref|NP_187434.2	91 kDa	Hsp89.1	HEAT SHOCK PROTEIN 89.1			9	5	0	14	infinity	0.445722
AT3G46060	ref|NP_001118780.1	24 kDa	RABE1c	RAB GTPase homolog 8A			7	7	0	14	infinity	0.802299
AT3G63460	ref|NP_851024.1	120 kDa		transducin family protein / WD-40 repeat family protein	0	0	9	4	0	13	infinity	0.356577
AT1G47128	ref|NP_564497.1	51 kDa	RD21A	Granulin repeat cysteine protease family protein		0	7	6	0	13	infinity	0.687685
ATCG00650	ref|NP_051081.1	12 kDa				0	7	6	0	13	infinity	0.687685
AT1G58290	ref|NP_176125.1	60 kDa	HEMA1	Glutamyl-tRNA reductase family protein		0	8	5	0	13	infinity	0.501437
AT1G04270	ref|NP_171923.1	17 kDa	RPS15	cytosolic ribosomal protein S15			5	8	0	13	infinity	1.28368
AT1G01300	ref|NP_171637.1	52 kDa		Eukaryotic aspartyl protease family protein			9	4	0	13	infinity	0.356577
AT5G61780	ref|NP_200986.1	108 kDa	Tudor2	TUDOR-SN protein 2			7	6	0	13	infinity	0.687685
AT1G56050	ref|NP_176001.2	46 kDa		GTP-binding protein-related			8	5	0	13	infinity	0.501437
AT4G33510	ref|NP_195077.1	56 kDa	DHS2	3-deoxy-d-arabino-heptulosonate 7-phosphate synthase	0		8	5	0	13	infinity	0.501437
AT1G10670	ref|NP_001184954.1	47 kDa	ACLA-1	ATP-citrate lyase A-1			7	6	0	13	infinity	0.687685
AT1G58684	ref|NP_683443.1	31 kDa		Ribosomal protein S5 family protein				13	0	13	infinity	infinity
AT1G24510	ref|NP_173859.1	59 kDa		TCP-1/cpn60 chaperonin family protein	0		6	6	0	12	infinity	0.802299
AT4G29060	ref|NP_567820.1	104 kDa	emb2726	elongation factor Ts family protein			9	3	0	12	infinity	0.267433
AT4G26870	ref|NP_194417.2	60 kDa		Class II aminoacyl-tRNA and biotin synthetases superfamily protein			7	5	0	12	infinity	0.573071
AT5G21430	ref|NP_850862.1	24 kDa	NdhU	Chaperone DnaJ-domain superfamily protein			6	6	0	12	infinity	0.802299
AT4G29130	ref|NP_194642.1	54 kDa	HXK1	hexokinase 1			6	6	0	12	infinity	0.802299
AT5G09510	ref|NP_196513.1	17 kDa		Ribosomal protein S19 family protein			6	6	0	12	infinity	0.802299
AT5G58140	ref|NP_851212.2	101 kDa	PHOT2	phototropin 2			5	6	0	11	infinity	0.962759
AT1G32900	ref|NP_174566.1	67 kDa	GBSS1	UDP-Glycosyltransferase superfamily protein		0	3	8	0	11	infinity	2.13946
AT5G49360	ref|NP_199747.1	84 kDa	BXL1	beta-xylosidase 1			1	10	0	11	infinity	8.02299
AT4G16990	ref|NP_193432.4	76 kDa	RLM3	disease resistance protein (TIR-NBS class), putative			6	5	0	11	infinity	0.668582
AT1G62180	ref|NP_176409.1	51 kDa	PRH43	5'adenylylphosphosulfate reductase 2			7	4	0	11	infinity	0.458456
AT5G36230	ref|NP_568534.1	47 kDa		ARM repeat superfamily protein			6	5	0	11	infinity	0.668582
ATCG00750	ref|NP_051091.1	15 kDa					5	6	0	11	infinity	0.962759
AT1G01080	ref|NP_171616.1	33 kDa		RNA-binding (RRM/RBD/RNP motifs) family protein			7	4	0	11	infinity	0.458456
AT1G02560	ref|NP_563657.1	32 kDa	NCLPP5	nuclear encoded CLP protease 5			4	7	0	11	infinity	1.40402
AT4G30720	ref|NP_194801.4	77 kDa	PDE327	FAD/NAD(P)-binding oxidoreductase family protein			7	4	0	11	infinity	0.458456
AT2G26250	ref|NP_180193.1	62 kDa	KCS10	3-ketoacyl-CoA synthase 10			5	6	0	11	infinity	0.962759
AT2G45790	ref|NP_182103.1	28 kDa	PMM	phosphomannomutase			6	5	0	11	infinity	0.668582
AT4G04040	ref|NP_192313.3	63 kDa	MEE51	Phosphofructokinase family protein			4	7	0	11	infinity	1.40402
AT5G46630	ref|NP_199475.1	49 kDa		Clathrin adaptor complexes medium subunit family protein		0	4	7	0	11	infinity	1.40402
AT3G49720	ref|NP_001078265.1	29 kDa					6	5	0	11	infinity	0.668582
AT1G26230	ref|NP_173947.1	67 kDa	Cpn60beta4	TCP-1/cpn60 chaperonin family protein			7	4	0	11	infinity	0.458456
AT3G14790	ref|NP_188097.1	75 kDa	RHM3	rhamnose biosynthesis 3			11		0	11	infinity	0
AT1G09130	ref|NP_001184945.1	41 kDa		ATP-dependent caseinolytic (Clp) protease/crotonase family protein	0	0	4	6	0	10	infinity	1.20345
AT5G58290	ref|NP_200637.1	46 kDa	RPT3	regulatory particle triple-A ATPase 3	0		5	5	0	10	infinity	0.802299
AT3G23820	ref|NP_189024.1	51 kDa	GAE6	UDP-D-glucuronate 4-epimerase 6	0		5	5	0	10	infinity	0.802299
AT1G66670	ref|NP_564880.1	34 kDa	NCLPP3	CLP protease proteolytic subunit 3			5	5	0	10	infinity	0.802299
AT2G19860	ref|NP_179576.1	54 kDa	HXK2	hexokinase 2	0		4	6	0	10	infinity	1.20345
AT1G60780	ref|NP_176277.1	49 kDa	HAP13	Clathrin adaptor complexes medium subunit family protein			6	4	0	10	infinity	0.534866
AT4G16130	ref|NP_193348.1	114 kDa	ISA1	arabinose kinase	0		5	5	0	10	infinity	0.802299
AT4G26500	ref|NP_194380.1	41 kDa	SUFE1	chloroplast sulfur E			5	5	0	10	infinity	0.802299
AT5G47040	ref|NP_568675.1	98 kDa	LON2	lon protease 2			4	6	0	10	infinity	1.20345
AT5G06530	ref|NP_850781.2	83 kDa	AtABCG22	ABC-2 type transporter family protein			5	5	0	10	infinity	0.802299
AT3G63540	ref|NP_001190172.1	16 kDa		Mog1/PsbP/DUF1795-like photosystem II reaction center PsbP family protein			3	7	0	10	infinity	1.87203
AT2G45820	ref|NP_182106.1	21 kDa		Remorin family protein			6	4	0	10	infinity	0.534866
AT5G13280	ref|NP_196832.1	62 kDa	AK1	aspartate kinase 1			7	3	0	10	infinity	0.343842
AT5G43780	ref|NP_199191.1	52 kDa	APS4	Pseudouridine synthase/archaeosine transglycosylase-like family protein			5	5	0	10	infinity	0.802299
AT2G42590	ref|NP_001031533.1	31 kDa	GRF9	general regulatory factor 9			5	5	0	10	infinity	0.802299
AT3G47370	ref|NP_001030826.1	14 kDa		Ribosomal protein S10p/S20e family protein			5	5	0	10	infinity	0.802299
AT5G39320	ref|NP_198748.1	53 kDa		UDP-glucose 6-dehydrogenase family protein			5	5	0	10	infinity	0.802299
AT2G36580	ref|NP_565850.1	58 kDa		Pyruvate kinase family protein			10		0	10	infinity	0
AT1G55480	ref|NP_564691.1	37 kDa	ZKT	protein containing PDZ domain, a K-box domain, and a TPR region	0		4	5	0	9	infinity	1.00287
AT5G59290	ref|NP_001078768.1	40 kDa	UXS3	UDP-glucuronic acid decarboxylase 3			5	4	0	9	infinity	0.641839
AT5G19510	ref|NP_568375.2	24 kDa		Translation elongation factor EF1B/ribosomal protein S6 family protein	0	0	5	4	0	9	infinity	0.641839
AT4G23940	ref|NP_567691.1	106 kDa		FtsH extracellular protease family	0	0	7	2	0	9	infinity	0.229228
AT1G76030	ref|NP_177729.1	54 kDa		ATPase, V1 complex, subunit B protein			4	5	0	9	infinity	1.00287
AT1G80410	ref|NP_178157.2	102 kDa	OMA	tetratricopeptide repeat (TPR)-containing protein			4	5	0	9	infinity	1.00287
AT4G10120	ref|NP_001031609.1	119 kDa	ATSPS4F	Sucrose-phosphate synthase family protein			5	4	0	9	infinity	0.641839
AT3G04340	ref|NP_187084.6	152 kDa	emb2458	FtsH extracellular protease family	0		6	3	0	9	infinity	0.401149
AT1G45000	ref|NP_175120.1	45 kDa		AAA-type ATPase family protein			6	3	0	9	infinity	0.401149
AT1G20950	ref|NP_173519.1	67 kDa		Phosphofructokinase family protein			5	4	0	9	infinity	0.641839
AT3G51160	ref|NP_190685.2	42 kDa	MUR_1	NAD(P)-binding Rossmann-fold superfamily protein			4	5	0	9	infinity	1.00287
AT1G62640	ref|NP_001031221.1	43 kDa	KAS III	3-ketoacyl-acyl carrier protein synthase III			5	4	0	9	infinity	0.641839
AT5G41210	ref|NP_198937.1	28 kDa	GSTT1	glutathione S-transferase THETA 1			5	4	0	9	infinity	0.641839
AT4G01100	ref|NP_192019.1	38 kDa	ADNT1	adenine nucleotide transporter 1			7	2	0	9	infinity	0.229228
AT3G05530	ref|NP_187204.1	47 kDa	RPT5A	regulatory particle triple-A ATPase 5A			5	4	0	9	infinity	0.641839
AT5G20830	ref|NP_001031915.1	93 kDa	SUS1	sucrose synthase 1			3	6	0	9	infinity	1.6046
AT3G19760	ref|NP_188610.1	46 kDa	EIF4A-III	eukaryotic initiation factor 4A-III			6	3	0	9	infinity	0.401149
AT4G22570	ref|NP_193988.1	20 kDa	APT3	adenine phosphoribosyl transferase 3			4	5	0	9	infinity	1.00287
AT2G32480	ref|NP_565745.1	49 kDa	ARASP	ARABIDOPSIS SERIN PROTEASE			5	4	0	9	infinity	0.641839
AT4G10450	ref|NP_192783.1	22 kDa		Ribosomal protein L6 family			4	5	0	9	infinity	1.00287
AT1G10510	ref|NP_563871.1	65 kDa	emb2004	RNI-like superfamily protein			5	3	0	8	infinity	0.481379
ATCG01280	ref|NP_051121.1	270 kDa					8		0	8	infinity	0
AT5G13450	ref|NP_196849.1	26 kDa	ATP5	delta subunit of Mt ATP synthase	0	0	5	3	0	8	infinity	0.481379
AT4G37200	ref|NP_195437.1	29 kDa	HCF164	Thioredoxin superfamily protein	0	0	3	5	0	8	infinity	1.33716
AT3G48750	ref|NP_566911.1	34 kDa	CDKA;1	cell division control 2	0		4	4	0	8	infinity	0.802299
AT3G49870	ref|NP_190556.2	20 kDa	ATARLA1C	ADP-ribosylation factor-like A1C			4	4	0	8	infinity	0.802299
AT1G07110	ref|NP_172191.1	83 kDa	FKFBP	fructose-2,6-bisphosphatase		0	2	6	0	8	infinity	2.4069
AT5G10470	ref|NP_001078565.1	141 kDa	KCA1	kinesin like protein for actin based chloroplast movement 1			5	3	0	8	infinity	0.481379
ATCG00420	ref|NP_051062.1	19 kDa					4	4	0	8	infinity	0.802299
AT3G54890	ref|NP_001078288.1	23 kDa	LHCA1	photosystem I light harvesting complex gene 1			4	4	0	8	infinity	0.802299
AT3G62910	ref|NP_191850.2	48 kDa	APG3	Peptide chain release factor 1			2	6	0	8	infinity	2.4069
AT4G31990	ref|NP_849483.1	50 kDa	ATAAT1	aspartate aminotransferase 5		0	5	3	0	8	infinity	0.481379
AT4G32470	ref|NP_194973.1	15 kDa		Cytochrome bd ubiquinol oxidase, 14kDa subunit			4	4	0	8	infinity	0.802299
AT3G53130	ref|NP_190881.2	61 kDa	LUT1	Cytochrome P450 superfamily protein			3	5	0	8	infinity	1.33716
AT3G06510	ref|NP_566285.1	71 kDa	SFR2	Glycosyl hydrolase superfamily protein			4	4	0	8	infinity	0.802299
AT3G61050	ref|NP_001030908.1	55 kDa	NTMC2TYPE4	Calcium-dependent lipid-binding (CaLB domain) family protein			4	4	0	8	infinity	0.802299
AT4G23650	ref|NP_194096.1	59 kDa	CPK3	calcium-dependent protein kinase 6			3	5	0	8	infinity	1.33716
AT1G15730	ref|NP_173025.1	50 kDa		Cobalamin biosynthesis CobW-like protein			5	3	0	8	infinity	0.481379
AT1G65220	ref|NP_564845.1	47 kDa		ARM repeat superfamily protein			4	4	0	8	infinity	0.802299
AT5G01410	ref|NP_195761.1	33 kDa	RSR4	Aldolase-type TIM barrel family protein			8		0	8	infinity	0
AT4G02080	ref|NP_192117.1	22 kDa	SAR2	secretion-associated RAS super family 2			8		0	8	infinity	0
AT1G77590	ref|NP_177882.1	76 kDa	LACS9	long chain acyl-CoA synthetase 9	0		4	3	0	7	infinity	0.601724
AT3G01060	ref|NP_566129.1	51 kDa					3	4	0	7	infinity	1.06973
AT3G13120	ref|NP_001189875.1	21 kDa		Ribosomal protein S10p/S20e family protein	0		2	5	0	7	infinity	2.00575
AT5G19990	ref|NP_568389.1	47 kDa	RPT6A	regulatory particle triple-A ATPase 6A			4	3	0	7	infinity	0.601724
AT3G54110	ref|NP_190979.1	33 kDa	UCP1	plant uncoupling mitochondrial protein 1	0		4	3	0	7	infinity	0.601724
AT1G31800	ref|NP_564384.1	67 kDa	LUT5	cytochrome P450, family 97, subfamily A, polypeptide 3			4	3	0	7	infinity	0.601724
AT3G08740	ref|NP_566333.1	26 kDa		elongation factor P (EF-P) family protein			5	2	0	7	infinity	0.32092
AT1G79560	ref|NP_565212.1	115 kDa	FTSH12	FTSH protease 12			5	2	0	7	infinity	0.32092
AT5G65620	ref|NP_569013.1	89 kDa		Zincin-like metalloproteases family protein			3	4	0	7	infinity	1.06973
AT1G48830	ref|NP_849786.1	22 kDa		Ribosomal protein S7e family protein			4	3	0	7	infinity	0.601724
AT3G51420	ref|NP_190710.1	42 kDa	SSL4	strictosidine synthase-like 4	0		4	3	0	7	infinity	0.601724
AT4G35260	ref|NP_195252.1	40 kDa	IDH1	isocitrate dehydrogenase 1		0	3	4	0	7	infinity	1.06973
AT5G23540	ref|NP_197745.1	34 kDa		Mov34/MPN/PAD-1 family protein			4	3	0	7	infinity	0.601724
AT3G05970	ref|NP_566265.1	77 kDa	LACS6	long-chain acyl-CoA synthetase 6			3	4	0	7	infinity	1.06973
ATCG00905	ref|NP_051037.1	14 kDa					4	3	0	7	infinity	0.601724
AT3G16290	ref|NP_566541.1	100 kDa	EMB2083	AAA-type ATPase family protein			6	1	0	7	infinity	0.133716
AT3G53990	ref|NP_566991.2	18 kDa		Adenine nucleotide alpha hydrolases-like superfamily protein			4	3	0	7	infinity	0.601724
AT4G13430	ref|NP_567405.1	55 kDa	IIL1	isopropyl malate isomerase large subunit 1			4	3	0	7	infinity	0.601724
AT5G48790	ref|NP_568702.1	36 kDa		Domain of unknown function (DUF1995)			3	4	0	7	infinity	1.06973
AT3G13490	ref|NP_187958.1	68 kDa	OVA5	Lysyl-tRNA synthetase, class II			5	2	0	7	infinity	0.32092
AT5G04130	ref|NP_568133.1	81 kDa	GYRB2	DNA GYRASE B2			5	2	0	7	infinity	0.32092
AT5G54160	ref|NP_200227.1	40 kDa	OMT1	O-methyltransferase 1			5	2	0	7	infinity	0.32092
AT5G02890	ref|NP_195909.1	39 kDa		HXXXD-type acyl-transferase family protein			5	2	0	7	infinity	0.32092
AT3G01390	ref|NP_850489.1	12 kDa	VMA10	vacuolar membrane ATPase 10	0		4	3	0	7	infinity	0.601724
AT5G27390	ref|NP_198091.2	27 kDa		Mog1/PsbP/DUF1795-like photosystem II reaction center PsbP family protein			4	3	0	7	infinity	0.601724
AT5G08530	ref|NP_196470.1	53 kDa	CI51	51 kDa subunit of complex I			4	3	0	7	infinity	0.601724
AT4G39520	ref|NP_195662.1	41 kDa		GTP-binding protein-related			3	4	0	7	infinity	1.06973
AT5G44070	ref|NP_199220.1	54 kDa	PCS1	phytochelatin synthase 1 (PCS1)			2	5	0	7	infinity	2.00575
AT5G02960	ref|NP_195916.1	16 kDa		Ribosomal protein S12/S23 family protein			4	3	0	7	infinity	0.601724
AT2G46100	ref|NP_182134.2	27 kDa		Nuclear transport factor 2 (NTF2) family protein			3	4	0	7	infinity	1.06973
AT5G20890	ref|NP_197589.1	57 kDa		TCP-1/cpn60 chaperonin family protein			3	4	0	7	infinity	1.06973
AT5G17990	ref|NP_197300.1	47 kDa	TRP1	tryptophan biosynthesis 1			4	3	0	7	infinity	0.601724
AT2G19730	ref|NP_001077920.1	16 kDa		Ribosomal L28e protein family			3	4	0	7	infinity	1.06973
AT2G22250	ref|NP_850022.1	46 kDa	MEE17	aspartate aminotransferase			4	3	0	7	infinity	0.601724
AT3G61820	ref|NP_191741.1	51 kDa		Eukaryotic aspartyl protease family protein			4	3	0	7	infinity	0.601724
AT4G01370	ref|NP_192046.1	43 kDa	MPK4	MAP kinase 4			3	4	0	7	infinity	1.06973
AT5G52650	ref|NP_200077.1	20 kDa		RNA binding Plectin/S10 domain-containing protein			3	4	0	7	infinity	1.06973
AT5G24020	ref|NP_197790.1	36 kDa	MIND	septum site-determining protein (MIND)			5	2	0	7	infinity	0.32092
AT5G20280	ref|NP_197528.1	117 kDa	SPSA1	sucrose phosphate synthase 1F			3	3	0	6	infinity	0.802299
AT5G48620	ref|NP_199673.1	104 kDa		Disease resistance protein (CC-NBS-LRR class) family			4	2	0	6	infinity	0.401149
AT4G23460	ref|NP_194077.1	99 kDa		Adaptin family protein			2	4	0	6	infinity	1.6046
AT3G24430	ref|NP_189086.1	58 kDa	HCF101	ATP binding			4	2	0	6	infinity	0.401149
AT5G42130	ref|NP_199028.1	44 kDa	Mfl1	Mitochondrial substrate carrier family protein			4	2	0	6	infinity	0.401149
AT1G29150	ref|NP_174210.1	47 kDa	RPN6	non-ATPase subunit 9			4	2	0	6	infinity	0.401149
AT4G13770	ref|NP_193113.1	57 kDa	REF2	cytochrome P450, family 83, subfamily A, polypeptide 1			5	1	0	6	infinity	0.16046
AT3G10670	ref|NP_187678.1	37 kDa	NAP7	non-intrinsic ABC protein 7		0	3	3	0	6	infinity	0.802299
AT4G36220	ref|NP_195345.1	59 kDa	FAH1	ferulic acid 5-hydroxylase 1	0		4	2	0	6	infinity	0.401149
AT3G24830	ref|NP_189127.1	23 kDa		Ribosomal protein L13 family protein			3	3	0	6	infinity	0.802299
AT3G53110	ref|NP_190879.1	55 kDa	LOS4	P-loop containing nucleoside triphosphate hydrolases superfamily protein			5	1	0	6	infinity	0.16046
AT3G06860	ref|NP_187342.1	79 kDa	MFP2	multifunctional protein 2			2	4	0	6	infinity	1.6046
AT3G06050	ref|NP_566268.1	21 kDa	PRXIIF	peroxiredoxin IIF	0		5	1	0	6	infinity	0.16046
AT2G46910	ref|NP_566091.1	32 kDa		Plastid-lipid associated protein PAP / fibrillin family protein			3	3	0	6	infinity	0.802299
AT2G27290	ref|NP_565645.1	22 kDa		Protein of unknown function (DUF1279)			5	1	0	6	infinity	0.16046
AT1G30630	ref|NP_174351.1	33 kDa		Coatomer epsilon subunit			2	4	0	6	infinity	1.6046
AT1G55450	ref|NP_564689.1	34 kDa		S-adenosyl-L-methionine-dependent methyltransferases superfamily protein	0	0	3	3	0	6	infinity	0.802299
ATCG00780	ref|NP_051094.1	14 kDa			0		3	3	0	6	infinity	0.802299
AT2G23350	ref|NP_179916.1	72 kDa	PABP4	poly(A) binding protein 4	0		4	2	0	6	infinity	0.401149
AT3G48720	ref|NP_190441.1	48 kDa	DCF	HXXXD-type acyl-transferase family protein			3	3	0	6	infinity	0.802299
AT3G55360	ref|NP_191096.1	36 kDa	TSC13	3-oxo-5-alpha-steroid 4-dehydrogenase family protein			3	3	0	6	infinity	0.802299
AT4G17040	ref|NP_567521.1	33 kDa	HON5	CLP protease R subunit 4			3	3	0	6	infinity	0.802299
AT4G21150	ref|NP_001190785.1	75 kDa	HAP6	ribophorin II (RPN2) family protein			3	3	0	6	infinity	0.802299
ATCG00520	ref|NP_051070.1	21 kDa					3	3	0	6	infinity	0.802299
AT4G38630	ref|NP_195575.1	41 kDa	RPN10	regulatory particle non-ATPase 10			2	4	0	6	infinity	1.6046
AT3G02780	ref|NP_186927.1	33 kDa	IPP2	isopentenyl pyrophosphate:dimethylallyl pyrophosphate isomerase 2			3	3	0	6	infinity	0.802299
AT2G14720	ref|NP_849954.1	70 kDa	VSR4	vacuolar sorting receptor 4			3	3	0	6	infinity	0.802299
AT1G15980	ref|NP_563986.1	51 kDa	PnsB1	NDH-dependent cyclic electron flow 1			4	2	0	6	infinity	0.401149
AT4G24330	ref|NP_194164.1	54 kDa		Protein of unknown function (DUF1682)			2	4	0	6	infinity	1.6046
AT1G17840	ref|NP_173226.2	78 kDa	WBC11	white-brown complex homolog protein 11			1	5	0	6	infinity	4.01149
AT1G11910	ref|NP_172655.1	55 kDa	ATAPA1	aspartic proteinase A1			3	3	0	6	infinity	0.802299
AT1G50450	ref|NP_564570.1	47 kDa		Saccharopine dehydrogenase			3	3	0	6	infinity	0.802299
AT3G17970	ref|NP_188424.2	64 kDa	TOC64-III	translocon at the outer membrane of chloroplasts 64-III			2	4	0	6	infinity	1.6046
AT5G08740	ref|NP_568205.6	57 kDa	NDC1	NAD(P)H dehydrogenase C1			3	3	0	6	infinity	0.802299
ATMG00480	ref|NP_085508.1	18 kDa					2	4	0	6	infinity	1.6046
AT4G35860	ref|NP_195311.1	23 kDa	GB2	GTP-binding 2			3	3	0	6	infinity	0.802299
AT5G66420	ref|NP_001032163.1	81 kDa					3	2	0	5	infinity	0.534866
AT2G15620	ref|NP_179164.1	66 kDa	NIR1	nitrite reductase 1		0	4	1	0	5	infinity	0.200575
AT2G45470	ref|NP_566043.1	43 kDa	FLA8	FASCICLIN-like arabinogalactan protein 8	0		2	3	0	5	infinity	1.20345
AT4G12830	ref|NP_567394.1	44 kDa		alpha/beta-Hydrolases superfamily protein			4	1	0	5	infinity	0.200575
AT2G25080	ref|NP_180080.1	26 kDa	GPX1	glutathione peroxidase 1	0	0	2	3	0	5	infinity	1.20345
AT5G26710	ref|NP_850874.1	81 kDa		Glutamyl/glutaminyl-tRNA synthetase, class Ic			3	2	0	5	infinity	0.534866
AT5G43900	ref|NP_199203.1	170 kDa	XI-6	myosin 2			4	1	0	5	infinity	0.200575
AT4G00400	ref|NP_191950.2	56 kDa	GPAT8	glycerol-3-phosphate acyltransferase 8	0		2	3	0	5	infinity	1.20345
AT1G20220	ref|NP_564108.1	34 kDa		Alba DNA/RNA-binding protein		0	3	2	0	5	infinity	0.534866
AT5G13510	ref|NP_196855.1	25 kDa	EMB3136	Ribosomal protein L10 family protein		0	3	2	0	5	infinity	0.534866
AT3G53520	ref|NP_001078277.1	40 kDa	UXS1	UDP-glucuronic acid decarboxylase 1			2	3	0	5	infinity	1.20345
AT1G09750	ref|NP_563851.1	48 kDa		Eukaryotic aspartyl protease family protein			2	3	0	5	infinity	1.20345
AT1G02930	ref|NP_001184893.1	23 kDa	GSTF6	glutathione S-transferase 6			2	3	0	5	infinity	1.20345
AT5G17380	ref|NP_197240.1	61 kDa		Thiamine pyrophosphate dependent pyruvate decarboxylase family protein	0	0	3	2	0	5	infinity	0.534866
AT5G24400	ref|NP_568445.1	36 kDa	PGL3	NagB/RpiA/CoA transferase-like superfamily protein	0		3	2	0	5	infinity	0.534866
AT1G75350	ref|NP_565109.1	16 kDa	emb2184	Ribosomal protein L31	0		2	3	0	5	infinity	1.20345
AT2G01110	ref|NP_565252.1	37 kDa	UNE3	Sec-independent periplasmic protein translocase			3	2	0	5	infinity	0.534866
AT5G38520	ref|NP_001078682.1	41 kDa		alpha/beta-Hydrolases superfamily protein			3	2	0	5	infinity	0.534866
AT1G72640	ref|NP_001031269.1	34 kDa		NAD(P)-binding Rossmann-fold superfamily protein			3	2	0	5	infinity	0.534866
AT1G37130	ref|NP_174901.1	103 kDa	NR2	nitrate reductase 2			2	3	0	5	infinity	1.20345
AT3G10920	ref|NP_187703.1	25 kDa	MSD1	manganese superoxide dismutase 1			2	3	0	5	infinity	1.20345
AT5G03040	ref|NP_001190211.1	50 kDa	iqd2	IQ-domain 2			3	2	0	5	infinity	0.534866
AT3G02760	ref|NP_186925.4	98 kDa		Class II aaRS and biotin synthetases superfamily protein			3	2	0	5	infinity	0.534866
AT5G55610	ref|NP_200372.1	36 kDa					4	1	0	5	infinity	0.200575
AT5G27380	ref|NP_568495.2	60 kDa	GSHB	glutathione synthetase 2			1	4	0	5	infinity	3.2092
AT1G79600	ref|NP_565214.1	79 kDa		Protein kinase superfamily protein			3	2	0	5	infinity	0.534866
AT3G10420	ref|NP_566373.2	75 kDa	SPD1	P-loop containing nucleoside triphosphate hydrolases superfamily protein			2	3	0	5	infinity	1.20345
AT3G51140	ref|NP_566946.1	32 kDa		Protein of unknown function (DUF3353)			2	3	0	5	infinity	1.20345
AT1G14830	ref|NP_172936.1	69 kDa	DRP1C	DYNAMIN-like 1C			5		0	5	infinity	0
AT3G45780	ref|NP_001030814.1	112 kDa	RPT1	phototropin 1	0	0	3	2	0	5	infinity	0.534866
AT3G25660	ref|NP_189194.1	57 kDa		Amidase family protein			2	3	0	5	infinity	1.20345
AT3G58750	ref|NP_191434.1	57 kDa	CSY2	citrate synthase 2			1	4	0	5	infinity	3.2092
AT3G48560	ref|NP_190425.1	73 kDa	TZP5	chlorsulfuron/imidazolinone resistant 1			4	1	0	5	infinity	0.200575
AT5G61970	ref|NP_568947.1	69 kDa		signal recognition particle-related / SRP-related			4	1	0	5	infinity	0.200575
AT4G04910	ref|NP_192400.2	81 kDa	NSF	AAA-type ATPase family protein			4	1	0	5	infinity	0.200575
AT1G18540	ref|NP_173289.1	26 kDa		Ribosomal protein L6 family protein			3	2	0	5	infinity	0.534866
AT5G22780	ref|NP_197670.1	112 kDa		Adaptor protein complex AP-2, alpha subunit			4	1	0	5	infinity	0.200575
AT5G64580	ref|NP_201263.2	97 kDa	EMB3144	AAA-type ATPase family protein			5		0	5	infinity	0
AT2G22360	ref|NP_565533.1	48 kDa		DNAJ heat shock family protein			3	2	0	5	infinity	0.534866
AT5G16440	ref|NP_197148.3	33 kDa	IPP1	isopentenyl diphosphate isomerase 1			3	2	0	5	infinity	0.534866
AT2G45300	ref|NP_182055.1	56 kDa		RNA 3'-terminal phosphate cyclase/enolpyruvate transferase, alpha/beta			5		0	5	infinity	0
AT2G31570	ref|NP_180715.1	19 kDa	GPX2	glutathione peroxidase 2	0	0	2	2	0	4	infinity	0.802299
AT1G22700	ref|NP_001077580.1	24 kDa		Tetratricopeptide repeat (TPR)-like superfamily protein			2	2	0	4	infinity	0.802299
AT5G08540	ref|NP_568200.1	39 kDa					2	2	0	4	infinity	0.802299
AT1G32500	ref|NP_564404.1	53 kDa	NAP6	non-intrinsic ABC protein 6	0		2	2	0	4	infinity	0.802299
AT2G32730	ref|NP_180832.1	109 kDa		26S proteasome regulatory complex, non-ATPase subcomplex, Rpn2/Psmd1 subunit			3	1	0	4	infinity	0.267433
AT2G47510	ref|NP_001078075.1	53 kDa	FUM1	fumarase 1	0	0	1	3	0	4	infinity	2.4069
AT1G29310	ref|NP_174225.2	52 kDa		SecY protein transport family protein			3	1	0	4	infinity	0.267433
AT2G39850	ref|NP_565915.2	88 kDa		Subtilisin-like serine endopeptidase family protein			3	1	0	4	infinity	0.267433
AT1G01470	ref|NP_171654.1	17 kDa	LSR3	Late embryogenesis abundant protein			1	3	0	4	infinity	2.4069
AT5G62790	ref|NP_201085.1	52 kDa	PDE129	1-deoxy-D-xylulose 5-phosphate reductoisomerase	0		2	2	0	4	infinity	0.802299
AT1G72910	ref|NP_177434.1	43 kDa		Toll-Interleukin-Resistance (TIR) domain-containing protein	0		2	2	0	4	infinity	0.802299
AT2G40660	ref|NP_565938.1	42 kDa		Nucleic acid-binding, OB-fold-like protein			2	2	0	4	infinity	0.802299
AT4G23890	ref|NP_194120.1	28 kDa	NdhS				2	2	0	4	infinity	0.802299
AT4G24550	ref|NP_194186.1	51 kDa		Clathrin adaptor complexes medium subunit family protein			2	2	0	4	infinity	0.802299
AT1G23900	ref|NP_849701.1	96 kDa	Gamma-ADR	gamma-adaptin 1			3	1	0	4	infinity	0.267433
AT1G74640	ref|NP_565087.1	41 kDa		alpha/beta-Hydrolases superfamily protein			3	1	0	4	infinity	0.267433
AT1G72160	ref|NP_177361.1	56 kDa		Sec14p-like phosphatidylinositol transfer family protein			2	2	0	4	infinity	0.802299
AT1G13110	ref|NP_172770.1	57 kDa	CYP71B7	cytochrome P450, family 71 subfamily B, polypeptide 7			2	2	0	4	infinity	0.802299
AT1G14380	ref|NP_973824.1	66 kDa	IQD28	IQ-domain 28			2	2	0	4	infinity	0.802299
AT3G12050	ref|NP_566410.1	40 kDa		Aha1 domain-containing protein			3	1	0	4	infinity	0.267433
AT1G08360	ref|NP_563813.2	24 kDa		Ribosomal protein L1p/L10e family			2	2	0	4	infinity	0.802299
AT3G08920	ref|NP_566337.1	24 kDa		Rhodanese/Cell cycle control phosphatase superfamily protein			2	2	0	4	infinity	0.802299
AT5G26830	ref|NP_198035.2	81 kDa		Threonyl-tRNA synthetase			2	2	0	4	infinity	0.802299
AT4G11850	ref|NP_192922.1	96 kDa	PLDGAMMA1	phospholipase D gamma 1			1	3	0	4	infinity	2.4069
AT5G37830	ref|NP_198599.1	138 kDa	OXP1	oxoprolinase 1			2	2	0	4	infinity	0.802299
AT1G68680	ref|NP_564939.1	8 kDa					2	2	0	4	infinity	0.802299
AT2G23670	ref|NP_565556.1	17 kDa	YCF37	homolog of Synechocystis YCF37			2	2	0	4	infinity	0.802299
AT4G37980	ref|NP_195511.1	38 kDa	ELI3-1	elicitor-activated gene 3-1			1	3	0	4	infinity	2.4069
AT2G27600	ref|NP_180328.1	49 kDa	VPS4	AAA-type ATPase family protein			3	1	0	4	infinity	0.267433
AT4G37925	ref|NP_001031804.1	25 kDa	NdhM	subunit NDH-M of NAD(P)H:plastoquinone dehydrogenase complex			3	1	0	4	infinity	0.267433
AT2G27820	ref|NP_180350.1	46 kDa	PD1	prephenate dehydratase 1			4		0	4	infinity	0
AT2G39990	ref|NP_181528.1	32 kDa	eIF3F	eukaryotic translation initiation factor 3	0		2	2	0	4	infinity	0.802299
AT5G42310	ref|NP_199046.1	80 kDa		Pentatricopeptide repeat (PPR-like) superfamily protein		0	2	2	0	4	infinity	0.802299
AT1G47830	ref|NP_175219.1	17 kDa		SNARE-like superfamily protein		0	2	2	0	4	infinity	0.802299
AT3G05590	ref|NP_187210.1	21 kDa	RPL18	ribosomal protein L18			2	2	0	4	infinity	0.802299
AT1G48850	ref|NP_564534.1	47 kDa	EMB1144	chorismate synthase, putative / 5-enolpyruvylshikimate-3-phosphate phospholyase, putative			2	2	0	4	infinity	0.802299
AT5G65720	ref|NP_001078802.1	36 kDa	NIFS1	nitrogen fixation S (NIFS)-like 1			2	2	0	4	infinity	0.802299
ATCG00360	ref|NP_051060.2	20 kDa					2	2	0	4	infinity	0.802299
AT5G20140	ref|NP_197514.2	43 kDa		SOUL heme-binding family protein			2	2	0	4	infinity	0.802299
AT1G74960	ref|NP_001185400.1	58 kDa	KAS2	fatty acid biosynthesis 1			1	3	0	4	infinity	2.4069
AT5G42740	ref|NP_199088.1	62 kDa		Sugar isomerase (SIS) family protein			2	2	0	4	infinity	0.802299
AT5G02120	ref|NP_195832.1	12 kDa	PDE335	one helix protein			1	3	0	4	infinity	2.4069
AT5G58770	ref|NP_200685.1	36 kDa		Undecaprenyl pyrophosphate synthetase family protein			3	1	0	4	infinity	0.267433
AT1G31410	ref|NP_174426.2	58 kDa		putrescine-binding periplasmic protein-related			3	1	0	4	infinity	0.267433
AT2G48070	ref|NP_850484.1	22 kDa	RPH1	resistance to phytophthora 1			3	1	0	4	infinity	0.267433
AT1G17220	ref|NP_173165.1	110 kDa	FUG1	Translation initiation factor 2, small GTP-binding protein			3	1	0	4	infinity	0.267433
AT4G16150	ref|NP_193350.5	105 kDa		calmodulin binding;transcription regulators			3	1	0	4	infinity	0.267433
AT5G43970	ref|NP_199210.1	10 kDa	TOM9-2	translocase of outer membrane 22-V			3	1	0	4	infinity	0.267433
AT1G68530	ref|NP_177020.1	56 kDa	POP1	3-ketoacyl-CoA synthase 6			3	1	0	4	infinity	0.267433
AT1G56110	ref|NP_176007.1	59 kDa	NOP56	homolog of nucleolar protein NOP56			3	1	0	4	infinity	0.267433
AT5G26360	ref|NP_198008.1	60 kDa		TCP-1/cpn60 chaperonin family protein			4	0	0	4	infinity	0
AT5G20250	ref|NP_001190347.1	94 kDa	RS6	Raffinose synthase family protein				4	0	4	infinity	infinity
AT3G13870	ref|NP_188003.1	89 kDa	RHD3	Root hair defective 3 GTP-binding protein (RHD3)			2	2	0	4	infinity	0.802299
AT5G16390	ref|NP_197143.1	30 kDa	CAC1A	chloroplastic acetylcoenzyme A carboxylase 1			2	2	0	4	infinity	0.802299
AT4G23100	ref|NP_001190808.1	59 kDa	RML1	glutamate-cysteine ligase			2	2	0	4	infinity	0.802299
AT5G12040	ref|NP_196765.2	40 kDa		Nitrilase/cyanide hydratase and apolipoprotein N-acyltransferase family protein			2	2	0	4	infinity	0.802299
ATMG00510	ref|NP_085511.1	45 kDa					2	2	0	4	infinity	0.802299
AT5G16660	ref|NP_001078594.1	18 kDa					2	2	0	4	infinity	0.802299
AT5G14060	ref|NP_001078581.1	60 kDa	CARAB-AK-LYS	Aspartate kinase family protein			3	1	0	4	infinity	0.267433
AT3G56630	ref|NP_191222.1	57 kDa	CYP94D2	cytochrome P450, family 94, subfamily D, polypeptide 2			2	2	0	4	infinity	0.802299
AT2G44640	ref|NP_566021.1	50 kDa					2	2	0	4	infinity	0.802299
AT4G25970	ref|NP_567736.3	70 kDa	PSD3	phosphatidylserine decarboxylase 3			2	2	0	4	infinity	0.802299
AT1G31730	ref|NP_174454.2	104 kDa		Adaptin family protein			2	2	0	4	infinity	0.802299
AT2G17380	ref|NP_565415.1	19 kDa	AP19	associated protein 19			1	3	0	4	infinity	2.4069
AT1G56450	ref|NP_176040.1	28 kDa	PBG1	20S proteasome beta subunit G1			1	3	0	4	infinity	2.4069
AT4G32400	ref|NP_194966.1	43 kDa	SHS1	Mitochondrial substrate carrier family protein			3	1	0	4	infinity	0.267433
AT3G51820	ref|NP_190750.1	42 kDa	PDE325	UbiA prenyltransferase family protein			1	3	0	4	infinity	2.4069
AT1G49760	ref|NP_001185184.1	73 kDa	PABP8	poly(A) binding protein 8			2	2	0	4	infinity	0.802299
AT5G25460	ref|NP_197928.1	40 kDa		Protein of unknown function, DUF642			3	1	0	4	infinity	0.267433
AT2G37170	ref|NP_181254.1	30 kDa	PIP2B	plasma membrane intrinsic protein 2			2	2	0	4	infinity	0.802299
AT2G44160	ref|NP_566011.1	67 kDa	MTHFR2	methylenetetrahydrofolate reductase 2			2	2	0	4	infinity	0.802299
AT2G33210	ref|NP_850203.1	62 kDa	HSP60-2	heat shock protein 60-2			4		0	4	infinity	0
AT2G45960	ref|NP_001078066.1	29 kDa	TMP-A	plasma membrane intrinsic protein 1B				4	0	4	infinity	infinity
AT5G13630	ref|NP_196867.1	154 kDa	GUN5	magnesium-chelatase subunit chlH, chloroplast, putative / Mg-protoporphyrin IX chelatase, putative (CHLH)	1		24	14	1	38	38	0.468008
AT2G39800	ref|NP_001189715.1	77 kDa	P5CS1	delta1-pyrroline-5-carboxylate synthase 1	1		19	15	1	34	34	0.633394
ATCG01110	ref|NP_051115.1	46 kDa			0	1	15	14	1	29	29	0.748812
AT2G33040	ref|NP_180863.1	35 kDa	ATP3	gamma subunit of Mt ATP synthase	1		13	14	1	27	27	0.864014
AT5G35970	ref|NP_198446.3	105 kDa		P-loop containing nucleoside triphosphate hydrolases superfamily protein	0	1	16	10	1	26	26	0.501437
AT4G19710	ref|NP_974576.1	100 kDa	AK-HSDH II	aspartate kinase-homoserine dehydrogenase ii		1	14	11	1	25	25	0.630378
AT5G08650	ref|NP_196482.2	75 kDa		Small GTP-binding protein	1		14	9	1	23	23	0.515764
AT3G20050	ref|NP_188640.1	59 kDa	TCP-1	T-complex protein 1 alpha subunit	1		12	11	1	23	23	0.735441
AT1G78570	ref|NP_177978.1	75 kDa	ROL1	rhamnose biosynthesis 1	1	0	14	7	1	21	21	0.401149
AT1G20200	ref|NP_173447.1	56 kDa	HAP15	PAM domain (PCI/PINT associated module) protein		1	9	12	1	21	21	1.06973
AT3G52750	ref|NP_190843.1	50 kDa	FTSZ2-2	Tubulin/FtsZ family protein	1		11	9	1	20	20	0.656426
AT5G67030	ref|NP_851285.1	74 kDa	ZEP	zeaxanthin epoxidase (ZEP) (ABA1)	2		22	17	2	39	19.5	0.619958
AT3G58730	ref|NP_191432.1	29 kDa		vacuolar ATP synthase subunit D (VATD) / V-ATPase D subunit / vacuolar proton pump D subunit (VATPD)		1	7	12	1	19	19	1.37537
AT2G36250	ref|NP_973612.1	51 kDa	FTSZ2-1	Tubulin/FtsZ family protein	1		10	9	1	19	19	0.722069
AT1G02150	ref|NP_171717.2	60 kDa		Tetratricopeptide repeat (TPR)-like superfamily protein	1	0	10	9	1	19	19	0.722069
AT1G49970	ref|NP_564560.1	43 kDa	SVR2	CLP protease proteolytic subunit 1	1		10	9	1	19	19	0.722069
AT1G64190	ref|NP_176601.1	53 kDa		6-phosphogluconate dehydrogenase family protein	1		10	9	1	19	19	0.722069
AT1G09640	ref|NP_563848.1	47 kDa		Translation elongation factor EF1B, gamma chain		1	10	9	1	19	19	0.722069
AT5G28840	ref|NP_001190417.1	43 kDa	GME	GDP-D-mannose 3',5'-epimerase	0	1	9	9	1	18	18	0.802299
AT1G32220	ref|NP_564390.1	32 kDa		NAD(P)-binding Rossmann-fold superfamily protein	1		9	9	1	18	18	0.802299
AT5G24490	ref|NP_568447.1	35 kDa		30S ribosomal protein, putative	0	1	10	8	1	18	18	0.641839
AT2G39770	ref|NP_001189713.1	40 kDa	VTC1	Glucose-1-phosphate adenylyltransferase family protein	1		8	10	1	18	18	1.00287
AT5G13440	ref|NP_196848.1	30 kDa		Ubiquinol-cytochrome C reductase iron-sulfur subunit	1		9	9	1	18	18	0.802299
AT2G47450	ref|NP_566101.1	41 kDa	CPSRP43	chloroplast signal recognition particle component (CAO)	1		8	10	1	18	18	1.00287
AT3G04840	ref|NP_187135.1	30 kDa		Ribosomal protein S3Ae	1	1	18	18	2	36	18	0.802299
AT3G48730	ref|NP_190442.1	50 kDa	GSA2	glutamate-1-semialdehyde 2,1-aminomutase 2	1	0	8	9	1	17	17	0.902586
AT2G42210	ref|NP_001031527.1	19 kDa	OEP16-3	Mitochondrial import inner membrane translocase subunit Tim17/Tim22/Tim23 family protein	1	0	7	10	1	17	17	1.14614
AT2G30860	ref|NP_180643.1	24 kDa	GSTF9	glutathione S-transferase PHI 9		1	7	10	1	17	17	1.14614
AT2G34460	ref|NP_565789.2	30 kDa		NAD(P)-binding Rossmann-fold superfamily protein	1		9	7	1	16	16	0.62401
AT5G22060	ref|NP_568412.1	46 kDa	J2	DNAJ homologue 2	1	0	9	6	1	15	15	0.534866
AT2G31100	ref|NP_180668.5	44 kDa		alpha/beta-Hydrolases superfamily protein	1	0	6	9	1	15	15	1.20345
AT3G52180	ref|NP_566960.1	43 kDa	SEX4	dual specificity protein phosphatase (DsPTP1) family protein		1	9	6	1	15	15	0.534866
AT4G02930	ref|NP_192202.1	49 kDa		GTP binding Elongation factor Tu family protein	1		7	8	1	15	15	0.916913
AT3G58140	ref|NP_567061.1	49 kDa		phenylalanyl-tRNA synthetase class IIc family protein	1	1	16	14	2	30	15	0.702011
AT2G20990	ref|NP_565495.1	62 kDa	SYTA	synaptotagmin A	1		8	6	1	14	14	0.601724
AT1G05190	ref|NP_172011.1	25 kDa	emb2394	Ribosomal protein L6 family	1	0	7	7	1	14	14	0.802299
AT5G55280	ref|NP_200339.1	46 kDa	FTSZ1-1	homolog of bacterial cytokinesis Z-ring protein FTSZ 1-1	1		7	7	1	14	14	0.802299
AT5G46290	ref|NP_199441.1	50 kDa	KASI	3-ketoacyl-acyl carrier protein synthase I	1	1	13	14	2	27	13.5	0.864014
AT1G79920	ref|NP_850984.4	92 kDa	Hsp70-15	Heat shock protein 70 (Hsp 70) family protein	1		6	7	1	13	13	0.936015
AT1G11750	ref|NP_001184966.1	31 kDa	NCLPP6	CLP protease proteolytic subunit 6	1		6	7	1	13	13	0.936015
AT4G17530	ref|NP_193486.1	22 kDa	RAB1C	RAB GTPase homolog 1C	1		6	7	1	13	13	0.936015
AT3G03960	ref|NP_566219.1	59 kDa		TCP-1/cpn60 chaperonin family protein	1	1	13	12	2	25	12.5	0.740584
AT1G34000	ref|NP_564432.3	19 kDa	OHP2	one-helix protein 2	1		6	6	1	12	12	0.802299
AT1G14810	ref|NP_172934.1	41 kDa		semialdehyde dehydrogenase family protein	0	1	7	5	1	12	12	0.573071
AT5G19550	ref|NP_197456.1	44 kDa	ASP2	aspartate aminotransferase 2	1		8	4	1	12	12	0.401149
AT2G41840	ref|NP_181715.1	31 kDa		Ribosomal protein S5 family protein	1	1	12	12	2	24	12	0.802299
AT2G31610	ref|NP_180719.1	28 kDa		Ribosomal protein S3 family protein	4		21	26	4	47	11.75	0.993322
AT4G01690	ref|NP_192078.1	58 kDa	PPOX	Flavin containing amine oxidoreductase family	3	0	17	18	3	35	11.6667	0.849493
AT3G18130	ref|NP_188441.1	36 kDa	RACK1C_AT	receptor for activated C kinase 1C	1	1	11	12	2	23	11.5	0.875235
AT3G53870	ref|NP_190955.1	27 kDa		Ribosomal protein S3 family protein	3	1	20	25	4	45	11.25	1.00287
ATCG00790	ref|NP_051095.1	15 kDa			0	1	6	5	1	11	11	0.668582
AT1G14320	ref|NP_563945.2	25 kDa	SAC52	Ribosomal protein L16p/L10e family protein	1	0	8	3	1	11	11	0.300862
AT5G08570	ref|NP_196474.1	55 kDa		Pyruvate kinase family protein	1	0	5	6	1	11	11	0.962759
AT3G42050	ref|NP_189791.1	50 kDa		vacuolar ATP synthase subunit H family protein		1	5	6	1	11	11	0.962759
AT3G15520	ref|NP_188171.2	50 kDa		Cyclophilin-like peptidyl-prolyl cis-trans isomerase family protein	1		5	6	1	11	11	0.962759
AT3G19480	ref|NP_566637.2	62 kDa		D-3-phosphoglycerate dehydrogenase	1		5	6	1	11	11	0.962759
AT1G19920	ref|NP_564099.1	54 kDa	ASA1	Pseudouridine synthase/archaeosine transglycosylase-like family protein	1		7	4	1	11	11	0.458456
ATCG00800	ref|NP_051096.1	25 kDa			4	1	21	32	5	53	10.6	1.22255
AT4G22690	ref|NP_567665.2	63 kDa	CYP706A1	cytochrome P450, family 706, subfamily A, polypeptide 1	1	1	11	10	2	21	10.5	0.729363
AT5G51820	ref|NP_199995.1	68 kDa	STF1	phosphoglucomutase	1	2	17	14	3	31	10.3333	0.660717
AT1G30230	ref|NP_001077627.1	29 kDa		Glutathione S-transferase, C-terminal-like;Translation elongation factor EF1B/ribosomal protein S6	1		3	7	1	10	10	1.87203
AT1G01790	ref|NP_171684.2	128 kDa	KEA1	K+ efflux antiporter 1	0	1	5	5	1	10	10	0.802299
AT1G45201	ref|NP_849772.2	55 kDa	TLL1	triacylglycerol lipase-like 1	1		5	5	1	10	10	0.802299
AT4G36250	ref|NP_195348.2	54 kDa	ALDH3F1	aldehyde dehydrogenase 3F1	1		5	5	1	10	10	0.802299
AT4G37910	ref|NP_195504.2	73 kDa	mtHsc70-1	mitochondrial heat shock protein 70-1		1	5	5	1	10	10	0.802299
AT1G50250	ref|NP_564563.1	77 kDa	FTSH1	FTSH protease 1		2	20		2	20	10	0
AT3G52990	ref|NP_566976.1	57 kDa		Pyruvate kinase family protein	1	2	14	16	3	30	10	0.916913
AT3G13920	ref|NP_001078148.1	46 kDa	TIF4A1	eukaryotic translation initiation factor 4A1	5		25	25	5	50	10	0.802299
AT1G52510	ref|NP_175660.2	42 kDa		alpha/beta-Hydrolases superfamily protein	1	1	10	9	2	19	9.5	0.722069
AT1G80480	ref|NP_178163.1	49 kDa	PTAC17	plastid transcriptionally active 17	1	1	11	8	2	19	9.5	0.58349
AT1G50480	ref|NP_564571.1	68 kDa	THFS	10-formyltetrahydrofolate synthetase	1	1	9	10	2	19	9.5	0.891443
AT3G60770	ref|NP_567104.1	17 kDa		Ribosomal protein S13/S15	0	2	9	10	2	19	9.5	0.891443
AT5G42270	ref|NP_568604.1	75 kDa	VAR1	FtsH extracellular protease family	3	2	24	23	5	47	9.4	0.76887
AT5G60600	ref|NP_851233.1	82 kDa	ISPG	4-hydroxy-3-methylbut-2-enyl diphosphate synthase	2	1	17	11	3	28	9.33333	0.519135
AT4G23850	ref|NP_194116.1	75 kDa	LACS4	AMP-dependent synthetase and ligase family protein	1		5	4	1	9	9	0.641839
AT1G63660	ref|NP_176553.1	59 kDa		GMP synthase (glutamine-hydrolyzing), putative / glutamine amidotransferase, putative	1		4	5	1	9	9	1.00287
AT5G51110	ref|NP_199924.1	24 kDa		Transcriptional coactivator/pterin dehydratase	0	1	6	3	1	9	9	0.401149
AT1G01620	ref|NP_171668.1	31 kDa	TMP-B	plasma membrane intrinsic protein 1C	1		4	5	1	9	9	1.00287
AT1G05140	ref|NP_563729.1	48 kDa		Peptidase M50 family protein	1		5	4	1	9	9	0.641839
AT1G48520	ref|NP_564530.1	61 kDa	GATB	GLU-ADT subunit B	1		5	4	1	9	9	0.641839
ATCG01090	ref|NP_051113.1	20 kDa			1		5	4	1	9	9	0.641839
AT4G01800	ref|NP_192089.1	115 kDa	SECA1	Albino or Glassy Yellow 1	1	1	8	10	2	18	9	1.00287
AT3G02090	ref|NP_186858.1	59 kDa	MPPBETA	Insulinase (Peptidase family M16) protein	2	0	10	8	2	18	9	0.641839
AT5G16050	ref|NP_568325.1	30 kDa	GRF5	general regulatory factor 5		2	8	10	2	18	9	1.00287
AT5G52520	ref|NP_200065.1	61 kDa	PRORS1	Class II aaRS and biotin synthetases superfamily protein	3	0	15	12	3	27	9	0.641839
AT1G62750	ref|NP_564801.1	86 kDa	SCO1	Translation elongation factor EFG/EF2 protein	5	4	45	36	9	81	9	0.641839
AT1G57720	ref|NP_001031202.1	46 kDa		Translation elongation factor EF1B, gamma chain	2	1	11	15	3	26	8.66667	1.09404
AT4G17090	ref|NP_567523.1	61 kDa	CT-BMY	chloroplast beta-amylase	2	1	17	9	3	26	8.66667	0.424746
AT3G04870	ref|NP_974222.1	62 kDa	ZDS	zeta-carotene desaturase	0	3	13	13	3	26	8.66667	0.802299
AT5G13650	ref|NP_851035.1	74 kDa	SVR3	elongation factor family protein	4	1	29	14	5	43	8.6	0.387317
AT4G00100	ref|NP_567151.1	17 kDa	RPS13A	ribosomal protein S13A	1	1	8	9	2	17	8.5	0.902586
AT3G52580	ref|NP_190826.1	16 kDa		Ribosomal protein S11 family protein	2		9	8	2	17	8.5	0.713155
AT4G34200	ref|NP_195146.1	63 kDa	EDA9	D-3-phosphoglycerate dehydrogenase	2	2	15	19	4	34	8.5	1.01625
AT5G14040	ref|NP_196908.1	40 kDa	PHT3;1	phosphate transporter 3;1	4	1	18	24	5	42	8.4	1.06973
AT4G24820	ref|NP_974611.1	44 kDa		26S proteasome, regulatory subunit Rpn7;Proteasome component (PCI) domain	0	1	5	3	1	8	8	0.481379
AT2G41100	ref|NP_001189723.1	37 kDa	TCH3	Calcium-binding EF hand family protein		1	2	6	1	8	8	2.4069
AT3G20330	ref|NP_188668.1	43 kDa	PYRB	PYRIMIDINE B	0	1	3	5	1	8	8	1.33716
AT5G19370	ref|NP_568372.1	33 kDa		rhodanese-like domain-containing protein / PPIC-type PPIASE domain-containing protein	1		4	4	1	8	8	0.802299
AT1G68590	ref|NP_001077793.1	18 kDa		Ribosomal protein PSRP-3/Ycf65	1		3	5	1	8	8	1.33716
AT5G51070	ref|NP_568750.1	103 kDa	SAG15	Clp ATPase	1		1	7	1	8	8	5.61609
AT5G17170	ref|NP_568342.1	28 kDa	ENH1	rubredoxin family protein	1		3	5	1	8	8	1.33716
AT1G18170	ref|NP_564048.1	27 kDa		FKBP-like peptidyl-prolyl cis-trans isomerase family protein	1		5	3	1	8	8	0.481379
AT5G67385	ref|NP_680473.2	68 kDa		Phototropic-responsive NPH3 family protein		1	3	5	1	8	8	1.33716
AT3G25530	ref|NP_566768.1	31 kDa	GR1	glyoxylate reductase 1	1	1	9	7	2	16	8	0.62401
AT1G51110	ref|NP_175522.2	46 kDa		Plastid-lipid associated protein PAP / fibrillin family protein	2	0	9	7	2	16	8	0.62401
AT2G33150	ref|NP_180873.1	49 kDa	PKT3	peroxisomal 3-ketoacyl-CoA thiolase 3	1	1	10	6	2	16	8	0.481379
AT5G10450	ref|NP_568229.1	28 kDa	GRF6	G-box regulating factor 6		2	8	8	2	16	8	0.802299
AT5G45390	ref|NP_568644.1	32 kDa	NCLPP4	CLP protease P4	2	1	12	12	3	24	8	0.802299
AT3G62530	ref|NP_567129.1	25 kDa		ARM repeat superfamily protein	2	1	13	11	3	24	8	0.678868
AT3G56940	ref|NP_191253.1	48 kDa	CRD1	dicarboxylate diiron protein, putative (Crd1)	4	1	23	17	5	40	8	0.593003
AT3G46970	ref|NP_190281.1	95 kDa	PHS2	alpha-glucan phosphorylase 2	2	4	26	21	6	47	7.83333	0.648011
AT5G02940	ref|NP_195914.2	92 kDa		Protein of unknown function (DUF1012)	1	1	8	7	2	15	7.5	0.702011
AT1G72370	ref|NP_177381.1	32 kDa	RPSAA	40s ribosomal protein SA	1	1	8	7	2	15	7.5	0.702011
AT4G22890	ref|NP_849423.1	36 kDa	PGR5-LIKE A	PGR5-LIKE A	1	1	7	8	2	15	7.5	0.916913
AT5G12470	ref|NP_568280.1	41 kDa		Protein of unknown function (DUF3411)	1	1	7	8	2	15	7.5	0.916913
AT1G22300	ref|NP_564167.1	29 kDa	GRF10	general regulatory factor 10	2		8	7	2	15	7.5	0.702011
ATCG00500	ref|NP_051068.1	56 kDa			3	1	13	16	4	29	7.25	0.987445
AT3G26650	ref|NP_566796.2	42 kDa	GAPA-1	glyceraldehyde 3-phosphate dehydrogenase A subunit	26	23	168	185	49	353	7.20408	0.883484
AT1G68010	ref|NP_176968.1	42 kDa	HPR	hydroxypyruvate reductase	1	0	5	2	1	7	7	0.32092
AT3G52500	ref|NP_566966.1	51 kDa		Eukaryotic aspartyl protease family protein	1		6	1	1	7	7	0.133716
AT1G29880	ref|NP_564337.1	82 kDa		glycyl-tRNA synthetase / glycine--tRNA ligase		1	4	3	1	7	7	0.601724
AT3G48110	ref|NP_190394.3	120 kDa	EDD1	glycine-tRNA ligases	1		3	4	1	7	7	1.06973
AT3G04920	ref|NP_187143.1	15 kDa		Ribosomal protein S24e family protein	1		3	4	1	7	7	1.06973
AT5G37510	ref|NP_568550.1	82 kDa	EMB1467	NADH-ubiquinone dehydrogenase, mitochondrial, putative		1	5	2	1	7	7	0.32092
AT2G41680	ref|NP_565954.1	58 kDa	NTRC	NADPH-dependent thioredoxin reductase C		1	4	3	1	7	7	0.601724
AT1G54520	ref|NP_564660.1	43 kDa			1		4	3	1	7	7	0.601724
AT1G09430	ref|NP_172414.1	47 kDa	ACLA-3	ATP-citrate lyase A-3	1	1	6	8	2	14	7	1.06973
AT5G11520	ref|NP_196713.1	49 kDa	YLS4	aspartate aminotransferase 3	1	1	9	5	2	14	7	0.445722
AT3G11710	ref|NP_187777.1	71 kDa	ATKRS-1	lysyl-tRNA synthetase 1	1	1	7	7	2	14	7	0.802299
AT5G10360	ref|NP_196598.1	28 kDa	RPS6B	Ribosomal protein S6e	1	2	11	10	3	21	7	0.729363
AT1G24360	ref|NP_564216.1	34 kDa		NAD(P)-binding Rossmann-fold superfamily protein	2	1	11	10	3	21	7	0.729363
AT1G71500	ref|NP_565018.1	32 kDa		Rieske (2Fe-2S) domain-containing protein	4	2	20	22	6	42	7	0.882529
AT5G46800	ref|NP_568670.1	31 kDa	BOU	Mitochondrial substrate carrier family protein	2	1	9	11	3	20	6.66667	0.980587
AT1G09620	ref|NP_172433.2	123 kDa		ATP binding;leucine-tRNA ligases;aminoacyl-tRNA ligases;nucleotide binding;ATP binding;aminoacyl-tRNA ligases	2	1	12	8	3	20	6.66667	0.534866
AT4G24750	ref|NP_194206.2	32 kDa		Rhodanese/Cell cycle control phosphatase superfamily protein	1	1	7	6	2	13	6.5	0.687685
AT4G27700	ref|NP_567785.1	25 kDa		Rhodanese/Cell cycle control phosphatase superfamily protein	1	1	5	8	2	13	6.5	1.28368
AT5G35790	ref|NP_198428.1	65 kDa	G6PD1	glucose-6-phosphate dehydrogenase 1	1	1	7	6	2	13	6.5	0.687685
AT2G04030	ref|NP_178487.1	89 kDa	HSP90.5	Chaperone protein htpG family protein	5	3	31	21	8	52	6.5	0.543493
AT5G50920	ref|NP_568746.1	103 kDa	HSP93-V	CLPC homologue 1	14	11	88	73	25	161	6.44	0.665543
AT2G38040	ref|NP_850291.1	85 kDa	CAC3	acetyl Co-enzyme a carboxylase carboxyltransferase alpha subunit	4	1	16	16	5	32	6.4	0.802299
AT1G16880	ref|NP_564010.1	31 kDa	ACR11	uridylyltransferase-related	1	2	10	9	3	19	6.33333	0.722069
AT1G18080	ref|NP_173248.1	36 kDa	RACK1A_AT	Transducin/WD40 repeat-like superfamily protein	3	3	19	19	6	38	6.33333	0.802299
AT1G62020	ref|NP_176393.1	137 kDa		Coatomer, alpha subunit	7	3	35	28	10	63	6.3	0.641839
AT2G01250	ref|NP_178234.1	28 kDa		Ribosomal protein L30/L7 family protein	1	0	4	2	1	6	6	0.401149
AT5G11880	ref|NP_568252.1	54 kDa		Pyridoxal-dependent decarboxylase family protein		1	2	4	1	6	6	1.6046
AT3G18060	ref|NP_188434.2	66 kDa		transducin family protein / WD-40 repeat family protein	1		3	3	1	6	6	0.802299
AT4G17600	ref|NP_567532.1	29 kDa	LIL3:1	Chlorophyll A-B binding family protein		1	3	3	1	6	6	0.802299
AT3G59970	ref|NP_191556.1	66 kDa	MTHFR1	methylenetetrahydrofolate reductase 1		1	3	3	1	6	6	0.802299
AT4G14210	ref|NP_193157.1	63 kDa	PDS3	phytoene desaturase 3	1		4	2	1	6	6	0.401149
AT4G29670	ref|NP_567831.1	26 kDa	ACHT2	atypical CYS HIS rich thioredoxin 2		1	2	4	1	6	6	1.6046
AT1G12410	ref|NP_563907.1	31 kDa	NCLPP2	CLP protease proteolytic subunit 2	1		4	2	1	6	6	0.401149
AT4G16390	ref|NP_193372.6	78 kDa	SVR7	pentatricopeptide (PPR) repeat-containing protein	1		3	3	1	6	6	0.802299
AT5G59250	ref|NP_200733.2	60 kDa		Major facilitator superfamily protein	1		3	3	1	6	6	0.802299
AT1G80300	ref|NP_178146.1	68 kDa	NTT1	nucleotide transporter 1	1		3	3	1	6	6	0.802299
AT4G34090	ref|NP_974678.2	37 kDa			1		4	2	1	6	6	0.401149
AT2G44610	ref|NP_181989.1	23 kDa	RAB6A	Ras-related small GTP-binding family protein	1		3	3	1	6	6	0.802299
AT2G27860	ref|NP_180353.1	44 kDa	AXS1	UDP-D-apiose/UDP-D-xylose synthase 1	1		3	3	1	6	6	0.802299
AT1G09310	ref|NP_563841.1	20 kDa		Protein of unknown function, DUF538	1	1	5	7	2	12	6	1.12322
AT3G54470	ref|NP_680130.1	52 kDa		uridine 5'-monophosphate synthase / UMP synthase (PYRE-F) (UMPS)		2	7	5	2	12	6	0.573071
AT3G58510	ref|NP_001030884.1	66 kDa		DEA(D/H)-box RNA helicase family protein	2		7	5	2	12	6	0.573071
AT5G16130	ref|NP_197117.1	22 kDa		Ribosomal protein S7e family protein	1	2	10	8	3	18	6	0.641839
AT1G65930	ref|NP_176768.1	46 kDa	cICDH	cytosolic NADP+-dependent isocitrate dehydrogenase	2	1	10	8	3	18	6	0.641839
AT5G54770	ref|NP_200288.1	37 kDa	TZ	thiazole biosynthetic enzyme, chloroplast (ARA6) (THI1) (THI4)	3		13	5	3	18	6	0.308576
AT1G06950	ref|NP_172176.1	112 kDa	TIC110	translocon at the inner envelope membrane of chloroplasts 110	6	5	34	31	11	65	5.90909	0.731508
AT2G17360	ref|NP_565414.1	30 kDa		Ribosomal protein S4 (RPS4A) family protein	5	1	17	18	6	35	5.83333	0.849493
AT1G16720	ref|NP_173116.1	66 kDa	HCF173	high chlorophyll fluorescence phenotype 173	4	3	18	22	7	40	5.71429	0.980587
AT5G19760	ref|NP_197477.1	32 kDa		Mitochondrial substrate carrier family protein	2	1	8	9	3	17	5.66667	0.902586
AT3G19170	ref|NP_188548.2	121 kDa	PREP1	presequence protease 1	2		5	6	2	11	5.5	0.962759
AT2G21960	ref|NP_565523.1	36 kDa			1	1	5	6	2	11	5.5	0.962759
AT3G11940	ref|NP_850564.1	23 kDa	RPS5A	ribosomal protein 5A	1	1	5	6	2	11	5.5	0.962759
ATCG00670	ref|NP_051083.1	22 kDa			1	1	7	4	2	11	5.5	0.458456
AT5G62140	ref|NP_201020.1	26 kDa			1	1	7	4	2	11	5.5	0.458456
AT4G18480	ref|NP_193583.1	46 kDa	CHLI1	P-loop containing nucleoside triphosphate hydrolases superfamily protein	2	3	15	12	5	27	5.4	0.641839
AT1G07770	ref|NP_973783.1	15 kDa	RPS15A	ribosomal protein S15A	2	1	7	9	3	16	5.33333	1.03153
AT5G03880	ref|NP_568128.1	37 kDa		Thioredoxin family protein	2	1	8	8	3	16	5.33333	0.802299
AT1G01320	ref|NP_001184884.1	198 kDa		Tetratricopeptide repeat (TPR)-like superfamily protein	3		14	2	3	16	5.33333	0.114614
AT2G18960	ref|NP_179486.1	104 kDa	PMA	H(+)-ATPase 1	4	2	17	15	6	32	5.33333	0.707911
AT3G63490	ref|NP_191908.1	38 kDa	EMB3126	Ribosomal protein L1p/L10e family	2	2	9	12	4	21	5.25	1.06973
AT3G59780	ref|NP_191537.4	74 kDa		Rhodanese/Cell cycle control phosphatase superfamily protein	3	1	12	9	4	21	5.25	0.601724
AT2G21390	ref|NP_179734.1	136 kDa		Coatomer, alpha subunit	10	3	36	32	13	68	5.23077	0.713155
AT3G54050	ref|NP_001190083.1	45 kDa	HCEF1	high cyclic electron flow 1	5	4	24	23	9	47	5.22222	0.76887
AT3G22890	ref|NP_188929.1	51 kDa	APS1	ATP sulfurylase 1	3	2	15	11	5	26	5.2	0.588352
AT1G08380	ref|NP_563815.1	15 kDa	PSAO	photosystem I subunit O	3	2	11	15	5	26	5.2	1.09404
AT1G54270	ref|NP_175829.1	47 kDa	EIF4A-2	eif4a-2	6	4	27	25	10	52	5.2	0.742869
AT1G76010	ref|NP_565124.1	37 kDa		Alba DNA/RNA-binding protein	0	1	4	1	1	5	5	0.200575
AT4G34980	ref|NP_567972.1	81 kDa	SLP2	subtilisin-like serine protease 2	1		3	2	1	5	5	0.534866
AT3G53420	ref|NP_001030851.1	30 kDa	PIP2A	plasma membrane intrinsic protein 2A	1		3	2	1	5	5	0.534866
AT2G34480	ref|NP_180995.1	21 kDa		Ribosomal protein L18ae/LX family protein	1	0	2	3	1	5	5	1.20345
AT1G24020	ref|NP_001185075.1	17 kDa	MLP423	MLP-like protein 423	0	1	3	2	1	5	5	0.534866
AT4G22010	ref|NP_193932.1	60 kDa	sks4	SKU5 similar 4	1		4	1	1	5	5	0.200575
AT1G43170	ref|NP_001185152.1	45 kDa	RPL3A	ribosomal protein 1	0	1	2	3	1	5	5	1.20345
AT1G54500	ref|NP_175852.1	22 kDa		Rubredoxin-like superfamily protein	1		3	2	1	5	5	0.534866
AT2G04390	ref|NP_178520.1	16 kDa		Ribosomal S17 family protein	1		3	2	1	5	5	0.534866
AT1G04750	ref|NP_171967.1	25 kDa	VAMP7B	vesicle-associated membrane protein 721	0	1	2	3	1	5	5	1.20345
AT1G25490	ref|NP_173920.1	65 kDa	REGA	ARM repeat superfamily protein	1		3	2	1	5	5	0.534866
AT3G55250	ref|NP_191085.1	31 kDa	PDE329			1	2	3	1	5	5	1.20345
AT3G22200	ref|NP_566700.1	55 kDa	POP2	Pyridoxal phosphate (PLP)-dependent transferases superfamily protein		1	2	3	1	5	5	1.20345
AT4G34450	ref|NP_195171.2	98 kDa		coatomer gamma-2 subunit, putative / gamma-2 coat protein, putative / gamma-2 COP, putative	0	2	5	5	2	10	5	0.802299
AT5G58260	ref|NP_200634.1	23 kDa	NdhN	oxidoreductases, acting on NADH or NADPH, quinone or similar compound as acceptor	1	1	4	6	2	10	5	1.20345
AT5G22880	ref|NP_197679.1	16 kDa	HTB2	histone B2	1	1	5	5	2	10	5	0.802299
AT1G63940	ref|NP_564818.1	53 kDa	MDAR6	monodehydroascorbate reductase 6	1	1	4	6	2	10	5	1.20345
AT5G14320	ref|NP_568299.1	19 kDa	EMB3137	Ribosomal protein S13/S18 family		2	3	7	2	10	5	1.87203
AT2G45810	ref|NP_182105.1	60 kDa		DEA(D/H)-box RNA helicase family protein	2	0	5	5	2	10	5	0.802299
ATMG00640	ref|NP_085524.1	22 kDa			1	1	4	6	2	10	5	1.20345
AT2G40510	ref|NP_181583.1	15 kDa		Ribosomal protein S26e family protein	1	1	7	3	2	10	5	0.343842
AT3G06650	ref|NP_187317.1	66 kDa	ACLB-1	ATP-citrate lyase B-1	2	1	7	8	3	15	5	0.916913
AT5G19220	ref|NP_197423.1	58 kDa	APL1	ADP glucose pyrophosphorylase large subunit 1	2	1	9	6	3	15	5	0.534866
AT5G61790	ref|NP_200987.1	60 kDa	CNX1	calnexin 1	2	1	8	7	3	15	5	0.702011
AT5G18380	ref|NP_001078601.1	17 kDa		Ribosomal protein S5 domain 2-like superfamily protein	1	2	9	6	3	15	5	0.534866
ATCG00380	ref|NP_051061.1	23 kDa			1	2	6	9	3	15	5	1.20345
AT5G03940	ref|NP_196014.1	61 kDa	SRP54CP	chloroplast signal recognition particle 54 kDa subunit	2	1	7	8	3	15	5	0.916913
AT4G24190	ref|NP_194150.1	94 kDa	SHD	Chaperone protein htpG family protein	2	2	10	10	4	20	5	0.802299
AT3G19820	ref|NP_001189937.1	65 kDa	EVE1	cell elongation protein / DWARF1 / DIMINUTO (DIM)	3	2	11	14	5	25	5	1.02111
AT5G30510	ref|NP_850903.1	45 kDa	RPS1	ribosomal protein S1	3	3	13	17	6	30	5	1.04916
AT3G23810	ref|NP_189023.1	53 kDa	SAHH2	S-adenosyl-l-homocysteine (SAH) hydrolase 2	8	6	36	33	14	69	4.92857	0.735441
AT1G10760	ref|NP_563877.1	157 kDa	SOP1	Pyruvate phosphate dikinase, PEP/pyruvate binding domain	4	3	16	18	7	34	4.85714	0.902586
AT1G72150	ref|NP_177360.1	64 kDa	PATL1	PATELLIN 1	5	7	27	31	12	58	4.83333	0.921158
AT4G20360	ref|NP_193769.1	52 kDa	RABE1b	RAB GTPase homolog E1B	21	15	86	88	36	174	4.83333	0.820957
AT3G04120	ref|NP_187062.1	37 kDa	GAPC1	glyceraldehyde-3-phosphate dehydrogenase C subunit 1	22	20	101	102	42	203	4.83333	0.810242
AT1G22530	ref|NP_173669.1	76 kDa	PATL2	PATELLIN 2	2	3	12	12	5	24	4.8	0.802299
AT1G78300	ref|NP_565176.1	29 kDa	GRF2	general regulatory factor 2	3		6	8	3	14	4.66667	1.06973
AT1G13440	ref|NP_172801.1	37 kDa	GAPC2	glyceraldehyde-3-phosphate dehydrogenase C2	23	22	103	107	45	210	4.66667	0.833456
AT1G12900	ref|NP_172750.1	43 kDa	GAPA-2	glyceraldehyde 3-phosphate dehydrogenase A subunit 2	32	29	131	153	61	284	4.65574	0.937036
AT3G63410	ref|NP_191900.1	38 kDa	VTE3	S-adenosyl-L-methionine-dependent methyltransferases superfamily protein	4	1	11	12	5	23	4.6	0.875235
AT4G09650	ref|NP_192703.1	26 kDa	PDE332	ATP synthase delta-subunit gene	6	6	25	30	12	55	4.58333	0.962759
AT5G23860	ref|NP_001190373.1	51 kDa	TUB8	tubulin beta 8	14		31	33	14	64	4.57143	0.85406
AT2G29550	ref|NP_180515.1	51 kDa	TUB7	tubulin beta-7 chain	14		32	32	14	64	4.57143	0.802299
AT1G32990	ref|NP_174575.1	23 kDa	PRPL11	plastid ribosomal protein l11	1	1	4	5	2	9	4.5	1.00287
AT3G63520	ref|NP_191911.1	61 kDa	NCED1	carotenoid cleavage dioxygenase 1	1	1	4	5	2	9	4.5	1.00287
AT3G12290	ref|NP_187837.1	32 kDa		Amino acid dehydrogenase family protein	2	0	5	4	2	9	4.5	0.641839
AT3G06580	ref|NP_187310.1	54 kDa	GALK	Mevalonate/galactokinase family protein	1	1	5	4	2	9	4.5	0.641839
AT3G53020	ref|NP_190870.1	19 kDa	STV1	Ribosomal protein L24e family protein	1	1	4	5	2	9	4.5	1.00287
AT1G30380	ref|NP_174327.1	13 kDa	PSAK	photosystem I subunit K	1	1	5	4	2	9	4.5	0.641839
AT3G11510	ref|NP_187758.1	16 kDa		Ribosomal protein S11 family protein	2	2	9	9	4	18	4.5	0.802299
AT1G54780	ref|NP_564667.1	31 kDa	TLP18.3	thylakoid lumen 18.3 kDa protein	3	1	10	8	4	18	4.5	0.641839
AT1G79040	ref|NP_178025.1	15 kDa	PSBR	photosystem II subunit R	5	7	27	27	12	54	4.5	0.802299
AT3G22960	ref|NP_566720.1	65 kDa	PKP1	Pyruvate kinase family protein	4	1	13	9	5	22	4.4	0.555438
AT1G79550	ref|NP_849907.1	42 kDa	PGK	phosphoglycerate kinase	4	4	17	18	8	35	4.375	0.849493
AT5G55220	ref|NP_200333.2	62 kDa		trigger factor type chaperone family protein	2	1	7	6	3	13	4.33333	0.687685
AT5G54270	ref|NP_200238.1	29 kDa	LHCB3*1	light-harvesting chlorophyll B-binding protein 3	3	1	6	11	4	17	4.25	1.47088
AT1G74470	ref|NP_177587.1	52 kDa		Pyridine nucleotide-disulphide oxidoreductase family protein	12	6	37	39	18	76	4.22222	0.845666
AT5G65010	ref|NP_851272.1	65 kDa	ASN2	asparagine synthetase 2	3	2	12	9	5	21	4.2	0.601724
AT2G04842	ref|NP_671778.1	75 kDa	EMB2761	threonyl-tRNA synthetase, putative / threonine--tRNA ligase, putative	2	3	12	9	5	21	4.2	0.601724
AT3G08580	ref|NP_850541.1	41 kDa	AAC1	ADP/ATP carrier 1	10	8	33	42	18	75	4.16667	1.02111
AT1G78900	ref|NP_001031299.1	69 kDa	VHA-A	vacuolar ATP synthase subunit A	6	7	29	25	13	54	4.15385	0.691637
AT3G14420	ref|NP_850584.1	40 kDa		Aldolase-type TIM barrel family protein	22	16	70	87	38	157	4.13158	0.997143
AT4G13940	ref|NP_193130.1	53 kDa	SAHH1	S-adenosyl-L-homocysteine hydrolase	11	10	43	43	21	86	4.09524	0.802299
AT4G04640	ref|NP_567265.1	41 kDa	ATPC1	ATPase, F1 complex, gamma subunit protein	13	14	55	55	27	110	4.07407	0.802299
AT5G11420	ref|NP_196703.1	40 kDa		Protein of unknown function, DUF642	1		2	2	1	4	4	0.802299
AT4G11150	ref|NP_192853.1	26 kDa	VHA-E1	vacuolar ATP synthase subunit E1	1	0	3	1	1	4	4	0.267433
AT4G33220	ref|NP_567917.4	59 kDa	PME44	pectin methylesterase 44	1		3	1	1	4	4	0.267433
AT1G05010	ref|NP_171994.1	37 kDa	EFE	ethylene-forming enzyme	0	1	2	2	1	4	4	0.802299
AT5G61170	ref|NP_200925.1	16 kDa		Ribosomal protein S19e family protein		1	1	3	1	4	4	2.4069
AT1G79340	ref|NP_178052.1	45 kDa	MCP2d	metacaspase 4	1	0	2	2	1	4	4	0.802299
AT5G59880	ref|NP_851227.1	16 kDa	ADF3	actin depolymerizing factor 3	1	0	2	2	1	4	4	0.802299
AT4G26300	ref|NP_194360.1	72 kDa	emb1027	Arginyl-tRNA synthetase, class Ic	1		1	3	1	4	4	2.4069
AT3G47800	ref|NP_190364.1	40 kDa		Galactose mutarotase-like superfamily protein	1		2	2	1	4	4	0.802299
AT3G53900	ref|NP_190958.1	32 kDa	UPP	uracil phosphoribosyltransferase	1		2	2	1	4	4	0.802299
AT1G59900	ref|NP_176198.1	43 kDa	E1 ALPHA	pyruvate dehydrogenase complex E1 alpha subunit	1		2	2	1	4	4	0.802299
AT2G04520	ref|NP_178531.1	17 kDa		Nucleic acid-binding, OB-fold-like protein	1		2	2	1	4	4	0.802299
AT5G47030	ref|NP_199514.1	22 kDa		ATPase, F1 complex, delta/epsilon subunit	1		2	2	1	4	4	0.802299
AT5G56350	ref|NP_200446.1	54 kDa		Pyruvate kinase family protein	1		2	2	1	4	4	0.802299
AT5G40810	ref|NP_198897.1	34 kDa		Cytochrome C1 family	1		3	1	1	4	4	0.267433
AT1G75690	ref|NP_177698.1	16 kDa	LQY1	DnaJ/Hsp40 cysteine-rich domain superfamily protein	1		2	2	1	4	4	0.802299
AT5G27670	ref|NP_198119.1	16 kDa	HTA7	histone H2A 7	1		2	2	1	4	4	0.802299
AT5G14780	ref|NP_196982.1	42 kDa	FDH	formate dehydrogenase	1	1	3	5	2	8	4	1.33716
AT2G42600	ref|NP_850372.4	110 kDa	PPC2	phosphoenolpyruvate carboxylase 2	1	1	5	3	2	8	4	0.481379
ATCG00150	ref|NP_051047.1	27 kDa			1	1	3	5	2	8	4	1.33716
AT4G17170	ref|NP_193450.1	23 kDa	RABB1C	RAB GTPase homolog B1C	1	1	4	4	2	8	4	0.802299
AT4G29010	ref|NP_194630.1	78 kDa	AIM1	Enoyl-CoA hydratase/isomerase family	1	1	4	4	2	8	4	0.802299
AT5G28060	ref|NP_198158.1	15 kDa		Ribosomal protein S24e family protein	1	1	3	5	2	8	4	1.33716
AT1G63000	ref|NP_564806.1	34 kDa	UER1	nucleotide-rhamnose synthase/epimerase-reductase	1	1	5	3	2	8	4	0.481379
AT1G73600	ref|NP_974139.2	58 kDa		S-adenosyl-L-methionine-dependent methyltransferases superfamily protein	2		6	2	2	8	4	0.267433
AT3G18000	ref|NP_188427.2	56 kDa	XPL1	S-adenosyl-L-methionine-dependent methyltransferases superfamily protein	2		8		2	8	4	0
AT2G38270	ref|NP_565885.1	32 kDa	CXIP2	CAX-interacting protein 2	2	1	9	3	3	12	4	0.267433
AT4G01310	ref|NP_192040.1	28 kDa		Ribosomal L5P family protein	2	2	8	8	4	16	4	0.802299
AT3G62120	ref|NP_850736.1	61 kDa		Class II aaRS and biotin synthetases superfamily protein	2	3	10	10	5	20	4	0.802299
AT3G46780	ref|NP_566886.2	54 kDa	PTAC16	plastid transcriptionally active 16	14	10	47	47	24	94	3.91667	0.802299
AT2G07698	ref|NP_178788.1	86 kDa		ATPase, F1 complex, alpha subunit protein	13	9	40	46	22	86	3.90909	0.922644
AT3G17390	ref|NP_188365.1	43 kDa	SAMS3	S-adenosylmethionine synthetase family protein	8	9	32	34	17	66	3.88235	0.852443
AT2G30950	ref|NP_850156.1	74 kDa	VAR2	FtsH extracellular protease family	13	4	33	32	17	65	3.82353	0.777987
AT5G03340	ref|NP_568114.1	90 kDa		ATPase, AAA-type, CDC48 protein	1	4	9	10	5	19	3.8	0.891443
AT5G23060	ref|NP_197697.1	41 kDa	CaS	calcium sensing receptor	8	11	34	38	19	72	3.78947	0.896687
AT1G02500	ref|NP_849577.1	43 kDa	SAM1	S-adenosylmethionine synthetase 1	7	3	20	17	10	37	3.7	0.681954
ATCG00120	ref|NP_051044.1	55 kDa			50	44	153	194	94	347	3.69149	1.01729
AT5G18660	ref|NP_197367.1	46 kDa	PCB2	NAD(P)-binding Rossmann-fold superfamily protein	3		6	5	3	11	3.66667	0.668582
AT1G61520	ref|NP_001185280.1	29 kDa	LHCA3	photosystem I light harvesting complex gene 3	5	4	17	16	9	33	3.66667	0.755105
AT1G70730	ref|NP_177230.1	63 kDa	PGM2	Phosphoglucomutase/phosphomannomutase family protein	6	5	19	21	11	40	3.63636	0.886751
AT2G44060	ref|NP_850408.1	36 kDa		Late embryogenesis abundant protein, group 2	2	3	8	10	5	18	3.6	1.00287
ATCG00470	ref|NP_051065.1	14 kDa			10	5	27	27	15	54	3.6	0.802299
AT1G69740	ref|NP_001077800.1	47 kDa	HEMB1	Aldolase superfamily protein	1	1	3	4	2	7	3.5	1.06973
AT2G42220	ref|NP_565969.1	26 kDa		Rhodanese/Cell cycle control phosphatase superfamily protein	1	1	4	3	2	7	3.5	0.601724
AT4G02620	ref|NP_192171.1	14 kDa		vacuolar ATPase subunit F family protein	1	1	4	3	2	7	3.5	0.601724
AT2G45770	ref|NP_566056.1	40 kDa	FRD4	signal recognition particle receptor protein, chloroplast (FTSY)	2		5	2	2	7	3.5	0.32092
AT4G13010	ref|NP_193037.1	34 kDa		Oxidoreductase, zinc-binding dehydrogenase family protein	1	1	5	2	2	7	3.5	0.32092
AT3G17020	ref|NP_566564.1	18 kDa		Adenine nucleotide alpha hydrolases-like superfamily protein		2	3	4	2	7	3.5	1.06973
AT5G20630	ref|NP_197563.1	22 kDa	GLP3B	germin 3	1	1	4	3	2	7	3.5	0.601724
AT3G18190	ref|NP_188447.1	58 kDa		TCP-1/cpn60 chaperonin family protein	1	1	4	3	2	7	3.5	0.601724
AT1G23740	ref|NP_173786.1	41 kDa	AOR	Oxidoreductase, zinc-binding dehydrogenase family protein	2	2	7	7	4	14	3.5	0.802299
AT4G09000	ref|NP_567344.1	30 kDa	GRF1	general regulatory factor 1	3	3	9	12	6	21	3.5	1.06973
AT3G03780	ref|NP_001118564.1	85 kDa	MS2	methionine synthase 2	17	15	57	55	32	112	3.5	0.774148
AT5G42650	ref|NP_199079.1	58 kDa	DDE2	allene oxide synthase	3	6	18	13	9	31	3.44444	0.579438
AT5G56010	ref|NP_200412.1	80 kDa	Hsp81.3	heat shock protein 81-3	5	4	12	19	9	31	3.44444	1.27031
AT1G48600	ref|NP_175293.1	54 kDa	PMEAMT	S-adenosyl-L-methionine-dependent methyltransferases superfamily protein	5	2	13	11	7	24	3.42857	0.678868
AT4G27440	ref|NP_001031731.1	43 kDa	PORB	protochlorophyllide oxidoreductase B	13	8	36	35	21	71	3.38095	0.780013
AT5G17920	ref|NP_001078599.1	84 kDa	ATMS1	Cobalamin-independent synthase family protein	29	21	81	88	50	169	3.38	0.871633
AT4G13930	ref|NP_193129.1	52 kDa	SHM4	serine hydroxymethyltransferase 4	4	4	13	14	8	27	3.375	0.864014
AT1G09340	ref|NP_172405.1	43 kDa	HIP1.3	chloroplast RNA binding	7	4	16	21	11	37	3.36364	1.05302
AT1G48030	ref|NP_849782.1	54 kDa	mtLPD1	mitochondrial lipoamide dehydrogenase 1	6	5	16	21	11	37	3.36364	1.05302
AT1G48860	ref|NP_973996.1	52 kDa		RNA 3'-terminal phosphate cyclase/enolpyruvate transferase, alpha/beta	2	1	5	5	3	10	3.33333	0.802299
AT3G44310	ref|NP_001078234.1	38 kDa	NITI	nitrilase 1	4	2	10	10	6	20	3.33333	0.802299
AT1G29900	ref|NP_564338.1	130 kDa	VEN3	carbamoyl phosphate synthetase B	4	0	7	6	4	13	3.25	0.687685
AT5G59840	ref|NP_200792.1	24 kDa		Ras-related small GTP-binding family protein	3	1	7	6	4	13	3.25	0.687685
AT2G37190	ref|NP_181256.1	18 kDa		Ribosomal protein L11 family protein	2	2	5	8	4	13	3.25	1.28368
AT4G01850	ref|NP_001078345.1	43 kDa	SAM2	S-adenosylmethionine synthetase 2	5	4	15	14	9	29	3.22222	0.748812
AT4G37930	ref|NP_195506.1	57 kDa	STM	serine transhydroxymethyltransferase 1	17	19	57	59	36	116	3.22222	0.83045
AT3G14415	ref|NP_001189892.1	40 kDa		Aldolase-type TIM barrel family protein	25	19	63	78	44	141	3.20455	0.993322
AT3G05560	ref|NP_001078112.1	14 kDa		Ribosomal L22e protein family	3	2	8	8	5	16	3.2	0.802299
AT3G26070	ref|NP_189236.3	27 kDa		Plastid-lipid associated protein PAP / fibrillin family protein	3	2	8	8	5	16	3.2	0.802299
AT1G56330	ref|NP_176029.1	22 kDa	SAR1B	secretion-associated RAS 1B	3	2	8	8	5	16	3.2	0.802299
AT2G46820	ref|NP_001031551.1	18 kDa	TMP14	photosystem I P subunit	3	2	8	8	5	16	3.2	0.802299
AT3G11130	ref|NP_187724.2	193 kDa		Clathrin, heavy chain	8	2	17	15	10	32	3.2	0.707911
ATCG00130	ref|NP_051045.1	21 kDa			4	6	14	18	10	32	3.2	1.03153
AT5G19780	ref|NP_197479.1	50 kDa	TUA5	tubulin alpha-5	8	8	23	28	16	51	3.1875	0.976712
AT1G23310	ref|NP_564192.2	53 kDa	GGT1	glutamate:glyoxylate aminotransferase	10	7	26	28	17	54	3.17647	0.864014
AT1G32060	ref|NP_174486.1	44 kDa	PRK	phosphoribulokinase	4	3	12	10	7	22	3.14286	0.668582
AT4G14960	ref|NP_193232.1	50 kDa	TUA6	Tubulin/FtsZ family protein	10	11	32	34	21	66	3.14286	0.852443
AT5G19940	ref|NP_197494.1	26 kDa		Plastid-lipid associated protein PAP / fibrillin family protein	5	3	12	13	8	25	3.125	0.869157
AT3G45140	ref|NP_566875.1	102 kDa	LOX2	lipoxygenase 2	14	14	39	48	28	87	3.10714	0.987445
AT3G47520	ref|NP_190336.1	42 kDa	pNAD-MDH	malate dehydrogenase	6	4	18	13	10	31	3.1	0.579438
AT1G03630	ref|NP_171860.1	44 kDa	PORC	protochlorophyllide oxidoreductase C	7	5	19	18	12	37	3.08333	0.760073
AT3G12780	ref|NP_187884.1	50 kDa	PGK1	phosphoglycerate kinase 1	21	21	65	64	42	129	3.07143	0.789956
AT2G34430	ref|NP_565787.1	28 kDa	LHCB1.4	light-harvesting chlorophyll-protein complex II subunit B1	11	7	27	28	18	55	3.05556	0.832014
AT5G35630	ref|NP_001078639.1	47 kDa	GS2	glutamine synthetase 2	11	9	28	33	20	61	3.05	0.945567
AT1G30360	ref|NP_564354.1	82 kDa	ERD4	Early-responsive to dehydration stress protein (ERD4)	2	0	2	4	2	6	3	1.6046
AT5G02870	ref|NP_195907.1	45 kDa		Ribosomal protein L4/L1 family	1	1	3	3	2	6	3	0.802299
AT3G54900	ref|NP_191050.1	19 kDa	CXIP1	CAX interacting protein 1	1	1	3	3	2	6	3	0.802299
AT5G39410	ref|NP_568564.1	50 kDa		Saccharopine dehydrogenase	2		1	5	2	6	3	4.01149
AT3G52300	ref|NP_190798.1	20 kDa	ATPQ	ATP synthase D chain, mitochondrial	1	1	4	2	2	6	3	0.401149
AT2G30200	ref|NP_565697.1	42 kDa	EMB3147	catalytics;transferases;[acyl-carrier-protein] S-malonyltransferases;binding	1	1	3	3	2	6	3	0.802299
AT4G27090	ref|NP_194439.1	16 kDa		Ribosomal protein L14	2		3	3	2	6	3	0.802299
AT4G16155	ref|NP_567487.4	67 kDa		dihydrolipoyl dehydrogenases	2	1	4	5	3	9	3	1.00287
AT3G14310	ref|NP_188048.1	64 kDa	PME3	pectin methylesterase 3	1	2	4	5	3	9	3	1.00287
AT1G70770	ref|NP_001185367.1	67 kDa		Protein of unknown function DUF2359, transmembrane	2	1	5	4	3	9	3	0.641839
AT5G65730	ref|NP_569019.1	34 kDa	XTH6	xyloglucan endotransglucosylase/hydrolase 6	1	2	5	4	3	9	3	0.641839
ATCG01060	ref|NP_051110.1	9 kDa			2	2	6	6	4	12	3	0.802299
ATCG01120	ref|NP_051116.1	11 kDa			2	3	7	8	5	15	3	0.916913
AT1G11860	ref|NP_001184969.1	44 kDa		Glycine cleavage T-protein family	6	5	13	20	11	33	3	1.23431
AT1G29930	ref|NP_174286.1	28 kDa	LHCB1.3	chlorophyll A/B binding protein 1	13	9	32	34	22	66	3	0.852443
AT1G42970	ref|NP_174996.1	48 kDa	GAPB	glyceraldehyde-3-phosphate dehydrogenase B subunit	43	35	116	117	78	233	2.98718	0.809215
AT2G28000	ref|NP_180367.1	62 kDa	SLP	chaperonin-60alpha	15	11	45	32	26	77	2.96154	0.570524
AT5G62700	ref|NP_568960.1	51 kDa	TUB3	tubulin beta chain 3	15	9	34	37	24	71	2.95833	0.87309
AT2G34420	ref|NP_565786.1	28 kDa	LHCB1.5	photosystem II light harvesting complex gene B1B2	12	8	28	31	20	59	2.95	0.888259
AT3G47470	ref|NP_190331.3	28 kDa	LHCA4	light-harvesting chlorophyll-protein complex I subunit A4	7	4	17	15	11	32	2.90909	0.707911
AT1G23190	ref|NP_173732.1	63 kDa	PGM3	Phosphoglucomutase/phosphomannomutase family protein	5	4	12	14	9	26	2.88889	0.936015
AT4G14880	ref|NP_001190733.1	34 kDa	OLD3	O-acetylserine (thiol) lyase (OAS-TL) isoform A1	4	3	10	10	7	20	2.85714	0.802299
AT4G25080	ref|NP_001119052.1	27 kDa	CHLM	magnesium-protoporphyrin IX methyltransferase	5	2	10	10	7	20	2.85714	0.802299
AT1G07940	ref|NP_001030993.1	50 kDa		GTP binding Elongation factor Tu family protein	24	16	55	59	40	114	2.85	0.860648
ATCG00770	ref|NP_051093.1	15 kDa			3	3	7	10	6	17	2.83333	1.14614
AT2G33800	ref|NP_180936.1	33 kDa	EMB3113	Ribosomal protein S5 family protein	3	2	4	10	5	14	2.8	2.00575
AT3G29320	ref|NP_189578.1	109 kDa	PHS1	Glycosyl transferase, family 35	6	4	15	13	10	28	2.8	0.695326
AT1G20010	ref|NP_564101.1	50 kDa	TUB5	tubulin beta-5 chain	15	10	33	37	25	70	2.8	0.899547
AT5G23120	ref|NP_197703.1	44 kDa	HCF136	photosystem II stability/assembly factor, chloroplast (HCF136)	5	4	14	11	9	25	2.77778	0.630378
AT2G13360	ref|NP_849951.1	44 kDa	SGAT	alanine:glyoxylate aminotransferase	5	8	17	19	13	36	2.76923	0.896687
AT5G66760	ref|NP_201477.1	70 kDa	SDH1-1	succinate dehydrogenase 1-1	3	1	5	6	4	11	2.75	0.962759
AT1G49240	ref|NP_175350.1	42 kDa	FIZ1	actin 8	13	12	35	33	25	68	2.72	0.756453
AT3G29360	ref|NP_001030792.1	53 kDa	UGD2	UDP-glucose 6-dehydrogenase family protein	4	3	10	9	7	19	2.71429	0.722069
AT1G56070	ref|NP_849818.1	94 kDa	LOS1	Ribosomal protein S5/Elongation factor G/III/V family protein	6	4	15	12	10	27	2.7	0.641839
AT4G20890	ref|NP_193821.1	50 kDa	TUB9	tubulin beta-9 chain	16	9	31	36	25	67	2.68	0.931702
AT1G65960	ref|NP_001117556.1	56 kDa	GAD2	glutamate decarboxylase 2	3	0	4	4	3	8	2.66667	0.802299
AT5G61410	ref|NP_851240.1	30 kDa	RPE	D-ribulose-5-phosphate-3-epimerase	1	2	5	3	3	8	2.66667	0.481379
AT1G69830	ref|NP_564977.1	100 kDa	ATAMY3	alpha-amylase-like 3	3	3	7	9	6	16	2.66667	1.03153
AT2G47730	ref|NP_850479.1	29 kDa	GSTF8	glutathione S-transferase phi 8	3	3	8	8	6	16	2.66667	0.802299
AT1G70580	ref|NP_001031263.1	53 kDa	GGT2	alanine-2-oxoglutarate aminotransferase 2		6	16		6	16	2.66667	0
AT5G38660	ref|NP_198682.3	31 kDa	APE1	acclimation of photosynthesis to environment	3	2	7	6	5	13	2.6	0.687685
AT3G58610	ref|NP_001190127.1	64 kDa		ketol-acid reductoisomerase	9	3	17	14	12	31	2.58333	0.660717
AT5G44340	ref|NP_199247.1	50 kDa	TUB4	tubulin beta chain 4	16	10	32	35	26	67	2.57692	0.877514
AT5G09810	ref|NP_196543.1	42 kDa	ACT7	actin 7	12	11	30	29	23	59	2.56522	0.775556
AT5G15200	ref|NP_197024.1	23 kDa		Ribosomal protein S4	5	4	11	12	9	23	2.55556	0.875235
AT2G39730	ref|NP_565913.1	52 kDa	RCA	rubisco activase	71	64	176	169	135	345	2.55556	0.770389
AT2G36880	ref|NP_001118458.1	42 kDa	MAT3	methionine adenosyltransferase 3	7	8	20	18	15	38	2.53333	0.722069
AT2G05070	ref|NP_178582.1	29 kDa	LHCB2.2	photosystem II light harvesting complex gene 2.2	8	7	17	21	15	38	2.53333	0.991075
AT5G02490	ref|NP_195869.1	71 kDa	Hsp70-2	Heat shock protein 70 (Hsp 70) family protein	17		21	22	17	43	2.52941	0.840504
AT3G13750	ref|NP_187988.1	94 kDa	BGAL1	beta galactosidase 1	1	1		5	2	5	2.5	infinity
AT2G35490	ref|NP_181092.1	41 kDa		Plastid-lipid associated protein PAP / fibrillin family protein	1	1	3	2	2	5	2.5	0.534866
AT1G51980	ref|NP_175610.1	54 kDa		Insulinase (Peptidase family M16) protein	1	1	2	3	2	5	2.5	1.20345
AT3G16640	ref|NP_188286.1	19 kDa	TCTP	translationally controlled tumor protein	1	1	2	3	2	5	2.5	1.20345
AT2G16600	ref|NP_001077901.1	16 kDa	ROC3	rotamase CYP 3		2	2	3	2	5	2.5	1.20345
AT1G17650	ref|NP_564030.2	38 kDa	GR2	glyoxylate reductase 2	1	1	2	3	2	5	2.5	1.20345
AT3G11830	ref|NP_187789.1	60 kDa		TCP-1/cpn60 chaperonin family protein		2	2	3	2	5	2.5	1.20345
AT1G08200	ref|NP_563807.1	44 kDa	AXS2	UDP-D-apiose/UDP-D-xylose synthase 2	1	1	3	2	2	5	2.5	0.534866
AT5G65840	ref|NP_201385.2	30 kDa		Thioredoxin superfamily protein	1	1	3	2	2	5	2.5	0.534866
AT4G30530	ref|NP_194782.1	28 kDa	GGP1	Class I glutamine amidotransferase-like superfamily protein	1	1	3	2	2	5	2.5	0.534866
AT1G66200	ref|NP_176794.1	39 kDa	GSR2	glutamine synthase clone F11	1	1	2	3	2	5	2.5	1.20345
AT3G45030	ref|NP_190089.2	14 kDa		Ribosomal protein S10p/S20e family protein	2	2	5	5	4	10	2.5	0.802299
AT3G61440	ref|NP_191703.1	40 kDa	CYSC1	cysteine synthase C1	1	3	5	5	4	10	2.5	0.802299
AT5G38480	ref|NP_568557.1	29 kDa	RCI1	general regulatory factor 3	3	3	7	8	6	15	2.5	0.916913
AT1G31330	ref|NP_174418.1	24 kDa	PSAF	photosystem I subunit F	9	9	21	24	18	45	2.5	0.916913
AT5G35360	ref|NP_198386.1	58 kDa	CAC2	acetyl Co-enzyme a carboxylase biotin carboxylase subunit	7	4	14	13	11	27	2.45455	0.744992
AT5G64040	ref|NP_201209.1	18 kDa	PSAN	photosystem I reaction center subunit PSI-N, chloroplast, putative / PSI-N, putative (PSAN)	5	6	14	13	11	27	2.45455	0.744992
AT5G09660	ref|NP_196528.1	37 kDa	PMDH2	peroxisomal NAD-malate dehydrogenase 2	3	4	8	9	7	17	2.42857	0.902586
AT2G21170	ref|NP_179713.1	33 kDa	TIM	triosephosphate isomerase	2	5	8	9	7	17	2.42857	0.902586
AT1G55670	ref|NP_175963.1	17 kDa	PSAG	photosystem I subunit G	3	2	5	7	5	12	2.4	1.12322
AT1G70490	ref|NP_974120.1	21 kDa	ATARFA1D	Ras-related small GTP-binding family protein	4	6	14	10	10	24	2.4	0.573071
ATCG00480	ref|NP_051066.1	54 kDa			75	72	161	188	147	349	2.37415	0.936846
AT5G66680	ref|NP_569038.1	49 kDa	DGL1	dolichyl-diphosphooligosaccharide-protein glycosyltransferase 48kDa subunit family protein	2	1	4	3	3	7	2.33333	0.601724
AT3G13930	ref|NP_566470.1	58 kDa		Dihydrolipoamide acetyltransferase, long form protein	2	1	4	3	3	7	2.33333	0.601724
AT3G23990	ref|NP_189041.1	61 kDa	HSP60-3B	heat shock protein 60	2	1	4	3	3	7	2.33333	0.601724
AT4G34620	ref|NP_195188.1	13 kDa	SSR16	small subunit ribosomal protein 16	1	2	2	5	3	7	2.33333	2.00575
AT3G55440	ref|NP_191104.1	27 kDa	TPI	triosephosphate isomerase	1	2	4	3	3	7	2.33333	0.601724
AT4G03280	ref|NP_192237.1	24 kDa	PGR1	photosynthetic electron transfer C	11	7	22	20	18	42	2.33333	0.729363
AT3G11630	ref|NP_187769.1	29 kDa		Thioredoxin superfamily protein	4	3	9	7	7	16	2.28571	0.62401
AT1G56190	ref|NP_176015.1	50 kDa		Phosphoglycerate kinase family protein	14	14	33	31	28	64	2.28571	0.753675
AT4G35250	ref|NP_195251.1	44 kDa		NAD(P)-binding Rossmann-fold superfamily protein	6	5	11	14	11	25	2.27273	1.02111
AT2G36160	ref|NP_181158.1	16 kDa		Ribosomal protein S11 family protein	2	2		9	4	9	2.25	infinity
AT5G26742	ref|NP_680225.2	81 kDa	emb1138	DEAD box RNA helicase (RH3)	8	4	16	11	12	27	2.25	0.55158
AT3G63160	ref|NP_191875.1	7 kDa			2	3	5	6	5	11	2.2	0.962759
AT1G55490	ref|NP_849811.1	64 kDa	LEN1	chaperonin 60 beta	23	22	51	47	45	98	2.17778	0.739373
AT1G79990	ref|NP_001154478.1	104 kDa		structural molecules	6		7	6	6	13	2.16667	0.687685
AT4G32260	ref|NP_194953.1	24 kDa	PDE334	ATPase, F0 complex, subunit B/B', bacterial/chloroplast	6	8	14	16	14	30	2.14286	0.916913
AT3G52930	ref|NP_190861.1	39 kDa		Aldolase superfamily protein	6	5	11	12	11	23	2.09091	0.875235
AT4G10340	ref|NP_192772.1	30 kDa	LHCB5	light harvesting complex of photosystem II 5	23	13	40	35	36	75	2.08333	0.702011
AT1G03475	ref|NP_171847.4	44 kDa	LIN2	Coproporphyrinogen III oxidase	1	1	1	3	2	4	2	2.4069
AT1G76080	ref|NP_177735.1	34 kDa	CDSP32	chloroplastic drought-induced stress protein of 32 kD	0	2	2	2	2	4	2	0.802299
AT5G66470	ref|NP_201448.2	49 kDa		RNA binding;GTP binding	1	1	3	1	2	4	2	0.267433
AT5G59870	ref|NP_200795.1	16 kDa	HTA6	histone H2A 6	1	1	2	2	2	4	2	0.802299
ATMG00070	ref|NP_085479.1	23 kDa			1	1	2	2	2	4	2	0.802299
AT2G24020	ref|NP_565561.1	20 kDa		Uncharacterised BCR, YbaB family COG0718	1	1	2	2	2	4	2	0.802299
AT2G18020	ref|NP_179393.1	28 kDa	EMB2296	Ribosomal protein L2 family	2		3	1	2	4	2	0.267433
AT1G42960	ref|NP_564482.1	18 kDa			1	1	2	2	2	4	2	0.802299
AT3G46430	ref|NP_190227.1	7 kDa			1	1	2	2	2	4	2	0.802299
AT2G05620	ref|NP_565327.1	14 kDa	PGR5	proton gradient regulation 5	1	1	2	2	2	4	2	0.802299
AT3G08030	ref|NP_566328.1	39 kDa		Protein of unknown function, DUF642	1	1	1	3	2	4	2	2.4069
ATCG00730	ref|NP_051089.1	17 kDa			2	1	3	3	3	6	2	0.802299
AT2G30490	ref|NP_180607.1	58 kDa	REF3	cinnamate-4-hydroxylase	2	1	4	2	3	6	2	0.401149
AT1G26630	ref|NP_173985.1	17 kDa	FBR12	Eukaryotic translation initiation factor 5A-2 (eIF-5A 2) protein	2	1	4	2	3	6	2	0.401149
AT2G47710	ref|NP_566108.1	17 kDa		Adenine nucleotide alpha hydrolases-like superfamily protein	2	1	3	3	3	6	2	0.802299
AT2G45180	ref|NP_566036.1	14 kDa		Bifunctional inhibitor/lipid-transfer protein/seed storage 2S albumin superfamily protein	2	1	4	2	3	6	2	0.401149
AT2G24820	ref|NP_180055.1	61 kDa	TIC55-II	translocon at the inner envelope membrane of chloroplasts 55-II	2	1	5	1	3	6	2	0.16046
AT5G37360	ref|NP_198552.1	33 kDa			3	1	4	4	4	8	2	0.802299
AT3G61470	ref|NP_191706.2	28 kDa	LHCA2	photosystem I light harvesting complex gene 2	4	1	5	5	5	10	2	0.802299
ATCG01240	ref|NP_051118.1	17 kDa			3	3	5	7	6	12	2	1.12322
AT1G70410	ref|NP_177198.1	31 kDa	CA4	beta carbonic anhydrase 4	3	3	5	7	6	12	2	1.12322
AT3G63140	ref|NP_191873.1	44 kDa	CSP41A	chloroplast stem-loop binding protein of 41 kDa	4	4	7	9	8	16	2	1.03153
AT1G53280	ref|NP_564626.1	47 kDa	DJ1B	Class I glutamine amidotransferase-like superfamily protein	4	7	12	10	11	22	2	0.668582
AT2G21330	ref|NP_565508.1	43 kDa	FBA1	fructose-bisphosphate aldolase 1	7	6	13	13	13	26	2	0.802299
AT1G15820	ref|NP_173034.1	28 kDa	LHCB6	light harvesting complex photosystem II subunit 6	9	5	15	13	14	28	2	0.695326

## Sheet: Original data
Visible?	Starred?	Bio View:Identified Proteins (1445/1449)<BR>Including 1 Decoy		TAIR ID		Accession Number	Molecular Weight	Protein Grouping Ambiguity	35S non-treatment control (24…	35SA treatment control (24133…	451 non-treatment test (24134…	451SA treatment test (24135)	QC
TRUE	Orange	ref|NP_192453.1 protein EMBRYO SAC DEVELOPMENT ARREST 35 [Arabidopsis thaliana]	ref|NP_192453.1	AT4G05440	NP_192453.1	15235584	39 kDa				349	435
TRUE	Empty	ref|NP_051066.1 ATP synthase CF1 beta subunit (chloroplast) [Arabidopsis thaliana]	ref|NP_051066.1	ATCG00480	NP_051066.1	7525040	54 kDa	TRUE	75	72	161	188
TRUE	Empty	ref|NP_565913.1 ribulose bisphosphate carboxylase/oxygenase activase [Arabidopsis thaliana]	ref|NP_565913.1	AT2G39730	NP_565913.1	18405145	52 kDa	TRUE	71	64	176	169
TRUE	Empty	ref|NP_051044.1 ATP synthase CF1 alpha subunit (chloroplast) [Arabidopsis thaliana]	ref|NP_051044.1	ATCG00120	NP_051044.1	7525018	55 kDa	TRUE	50	44	153	194
TRUE	Empty	ref|NP_051067.1 ribulose-1,5-bisphosphate carboxylase/oxygenase large subunit (chloroplast) [Arabidopsis thaliana]	ref|NP_051067.1	ATCG00490	NP_051067.1	7525041	53 kDa		62	60	83	72
TRUE	Empty	ref|NP_174996.1 glyceraldehyde-3-phosphate dehydrogenase B [Arabidopsis thaliana]	ref|NP_174996.1	AT1G42970	NP_174996.1	15217555	48 kDa	TRUE	43	35	116	117
TRUE	Empty	ref|NP_566796.2 glyceraldehyde-3-phosphate dehydrogenase A subunit [Arabidopsis thaliana]	ref|NP_566796.2	AT3G26650	NP_566796.2	30688425	42 kDa	TRUE	26	23	168	185
TRUE	Empty	ref|NP_172801.1 glyceraldehyde 3-phosphate dehydrogenase GAPC2 [Arabidopsis thaliana]	ref|NP_172801.1	AT1G13440	NP_172801.1	15222848	37 kDa	TRUE	23	22	103	107
TRUE	Empty	ref|NP_193769.1 RAB GTPase homolog E1b [Arabidopsis thaliana]	ref|NP_193769.1	AT4G20360	NP_193769.1	15237059	52 kDa	TRUE	21	15	86	88
TRUE	Empty	ref|NP_001078599.1 5-methyltetrahydropteroyltriglutamate--homocysteine methyltransferase [Arabidopsis thaliana]; Duplicate proteins: gi|15238686	ref|NP_001078599.1	AT5G17920	NP_001078599.1	145334507	84 kDa	TRUE	29	21	81	88
TRUE	Empty	ref|NP_850584.1 peroxisomal (S)-2-hydroxy-acid oxidase GLO1 [Arabidopsis thaliana]; Duplicate proteins: gi|15231850	ref|NP_850584.1	AT3G14420	NP_850584.1	30683149	40 kDa	TRUE	22	16	70	87
TRUE	Empty	ref|NP_568746.1 ATP-dependent Clp protease ATP-binding subunit ClpC [Arabidopsis thaliana]	ref|NP_568746.1	AT5G50920	NP_568746.1	18423214	103 kDa	TRUE	14	11	88	73
TRUE	Empty	ref|NP_187884.1 phosphoglycerate kinase 1 [Arabidopsis thaliana]	ref|NP_187884.1	AT3G12780	NP_187884.1	15230595	50 kDa	TRUE	21	21	65	64
TRUE	Empty	ref|NP_001190145.1 transketolase [Arabidopsis thaliana]	ref|NP_001190145.1	AT3G60750	NP_001190145.1	334186158	80 kDa		36	31	54	52
TRUE	Empty	ref|NP_195506.1 serine transhydroxymethyltransferase 1 [Arabidopsis thaliana]	ref|NP_195506.1	AT4G37930	NP_195506.1	15235745	57 kDa		17	19	57	59
TRUE	Empty	ref|NP_001030993.1 elongation factor 1-alpha 1 [Arabidopsis thaliana]; Duplicate proteins: gi|18390831,gi|18390829,gi|18390827,gi|186532608,gi|15239308	ref|NP_001030993.1	AT1G07940	NP_001030993.1	79317272	50 kDa		24	16	55	59
TRUE	Empty	ref|NP_849811.1 chaperonin 60 subunit beta 1 [Arabidopsis thaliana]; Duplicate proteins: gi|15222729	ref|NP_849811.1	AT1G55490	NP_849811.1	30695947	64 kDa	TRUE	23	22	51	47
TRUE	Empty	ref|NP_176880.1 ribulose bisphosphate carboxylase small chain 1A [Arabidopsis thaliana]	ref|NP_176880.1	AT1G67090	NP_176880.1	15219826	20 kDa	TRUE	23	33	30	37
TRUE	Empty	ref|NP_566875.1 lipoxygenase 2 [Arabidopsis thaliana]	ref|NP_566875.1	AT3G45140	NP_566875.1	18407921	102 kDa		14	14	39	48
TRUE	Empty	ref|NP_567265.1 ATP synthase gamma chain 1 [Arabidopsis thaliana]	ref|NP_567265.1	AT4G04640	NP_567265.1	18412632	41 kDa		13	14	55	55
TRUE	Empty	ref|NP_192772.1 chlorophyll a-b binding protein CP26 [Arabidopsis thaliana]	ref|NP_192772.1	AT4G10340	NP_192772.1	15235029	30 kDa		23	13	40	35
TRUE	Empty	ref|NP_195870.1 heat shock cognate protein 70-1 [Arabidopsis thaliana]	ref|NP_195870.1	AT5G02500	NP_195870.1	15241849	71 kDa	TRUE	28	19	37	36
TRUE	Empty	ref|NP_199802.1 heat shock protein 70-2 [Arabidopsis thaliana]	ref|NP_199802.1	AT5G49910	NP_199802.1	15240578	77 kDa	TRUE	38	33	20	19
TRUE	Empty	ref|NP_566886.2 protein plastid transcriptionally active 16 [Arabidopsis thaliana]	ref|NP_566886.2	AT3G46780	NP_566886.2	42565672	54 kDa		14	10	47	47
TRUE	Empty	ref|NP_193130.1 adenosylhomocysteinase 1 [Arabidopsis thaliana]	ref|NP_193130.1	AT4G13940	NP_193130.1	15236376	53 kDa	TRUE	11	10	43	43
TRUE	Empty	ref|NP_051072.1 cytochrome f (chloroplast) [Arabidopsis thaliana]	ref|NP_051072.1	ATCG00540	NP_051072.1	7525046	35 kDa		24	20	36	25
TRUE	Empty	ref|NP_001031731.1 light-dependent NADPH:protochlorophyllide oxidoreductase B [Arabidopsis thaliana]; Duplicate proteins: gi|15234129	ref|NP_001031731.1	AT4G27440	NP_001031731.1	79325287	43 kDa	TRUE	13	8	36	35
TRUE	Orange	ref|NP_171913.1 translation initiation factor eIF-2 gamma subunit [Arabidopsis thaliana]	ref|NP_171913.1	AT1G04170	NP_171913.1	15219669	51 kDa				57	39
TRUE	Empty	ref|NP_175350.1 actin 8 [Arabidopsis thaliana]	ref|NP_175350.1	AT1G49240	NP_175350.1	15222075 (+1)	42 kDa	TRUE	13	12	35	33	1
TRUE	Empty	ref|NP_180367.1 chaperonin-60 alpha [Arabidopsis thaliana]	ref|NP_180367.1	AT2G28000	NP_180367.1	15226314	62 kDa		15	11	45	32
TRUE	Empty	ref|NP_051084.1 photosystem II 47 kDa protein (chloroplast) [Arabidopsis thaliana]	ref|NP_051084.1	ATCG00680	NP_051084.1	7525059	56 kDa		23	18	32	30
TRUE	Empty	ref|NP_568960.1 tubulin beta-2/beta-3 chain [Arabidopsis thaliana]; Duplicate proteins: gi|18424620	ref|NP_568960.1	AT5G62700	NP_568960.1	18424622	51 kDa	TRUE	15	9	34	37
TRUE	Empty	ref|NP_177587.1 geranylgeranyl diphosphate reductase [Arabidopsis thaliana]	ref|NP_177587.1	AT1G74470	NP_177587.1	15221261	52 kDa		12	6	37	39
TRUE	Empty	ref|NP_850541.1 ADP,ATP carrier protein 1 [Arabidopsis thaliana]; Duplicate proteins: gi|15231937	ref|NP_850541.1	AT3G08580	NP_850541.1	30680570	41 kDa	TRUE	10	8	33	42
TRUE	Empty	ref|NP_564801.1 elongation factor G [Arabidopsis thaliana]	ref|NP_564801.1	AT1G62750	NP_564801.1	18407650	86 kDa		5	4	45	36
TRUE	Empty	ref|NP_974782.1 carbonic anhydrase 2 [Arabidopsis thaliana]	ref|NP_974782.1	AT5G14740	NP_974782.1	42573371	28 kDa	TRUE	21	17	27	27
TRUE	Empty	ref|NP_193232.1 tubulin alpha-6 chain [Arabidopsis thaliana]	ref|NP_193232.1	AT4G14960	NP_193232.1	15233627	50 kDa	TRUE	10	11	32	34
TRUE	Empty	ref|NP_191784.1 ubiquitin-40S ribosomal protein S27a-3 [Arabidopsis thaliana]	ref|NP_191784.1	AT3G62250	NP_191784.1	15228715 (+1)	18 kDa		20	18	16	14
TRUE	Empty	ref|NP_001078639.1 glutamine synthetase 2 [Arabidopsis thaliana]; Duplicate proteins: gi|15238559,gi|79329037	ref|NP_001078639.1	AT5G35630	NP_001078639.1	145334587	47 kDa	TRUE	11	9	28	33
TRUE	Empty	ref|NP_174286.1 chlorophyll A/B binding protein 1 [Arabidopsis thaliana]	ref|NP_174286.1	AT1G29930	NP_174286.1	15220615 (+1)	28 kDa	TRUE	13	9	32	34
TRUE	Empty	ref|NP_197697.1 calcium sensing receptor [Arabidopsis thaliana]	ref|NP_197697.1	AT5G23060	NP_197697.1	15237201	41 kDa		8	11	34	38
TRUE	Empty	ref|NP_051055.1 photosystem II 44 kDa protein (chloroplast) [Arabidopsis thaliana]	ref|NP_051055.1	ATCG00280	NP_051055.1	7525029	52 kDa		19	16	25	23
TRUE	Empty	ref|NP_563821.2 magnesium-chelatase subunit chlD [Arabidopsis thaliana]	ref|NP_563821.2	AT1G08520	NP_563821.2	30680676	83 kDa		23	17	19	18
TRUE	Empty	ref|NP_850156.1 ATP-dependent zinc metalloprotease FTSH 2 [Arabidopsis thaliana]	ref|NP_850156.1	AT2G30950	NP_850156.1	30684767	74 kDa	TRUE	13	4	33	32
TRUE	Orange	ref|NP_172176.1 protein TIC110 [Arabidopsis thaliana]	ref|NP_172176.1	AT1G06950	NP_172176.1	15221009	112 kDa		6	5	34	31
TRUE	Empty	ref|NP_178788.1 ATPase, F1 complex, alpha subunit protein [Arabidopsis thaliana]	ref|NP_178788.1	AT2G07698	NP_178788.1	15226092	86 kDa	TRUE	13	9	40	46
TRUE	Empty	ref|NP_179734.1 coatomer subunit alpha-2 [Arabidopsis thaliana]	ref|NP_179734.1	AT2G21390	NP_179734.1	15226538	136 kDa	TRUE	10	3	36	32
TRUE	Orange	ref|NP_177360.1 patellin-1 [Arabidopsis thaliana]	ref|NP_177360.1	AT1G72150	NP_177360.1	15218382	64 kDa	TRUE	5	7	27	31
TRUE	Empty	ref|NP_564192.2 glutamate:glyoxylate aminotransferase [Arabidopsis thaliana]	ref|NP_564192.2	AT1G23310	NP_564192.2	30688330	53 kDa	TRUE	10	7	26	28
TRUE	Empty	ref|NP_188365.1 S-adenosylmethionine synthase 4 [Arabidopsis thaliana]	ref|NP_188365.1	AT3G17390	NP_188365.1	15229033	43 kDa	TRUE	8	9	32	34
TRUE	Empty	ref|NP_564120.1 catalase 3 [Arabidopsis thaliana]	ref|NP_564120.1	AT1G20620	NP_564120.1	18394888 (+1)	57 kDa	TRUE	22	17	18	18
TRUE	Empty	ref|NP_178487.1 chloroplast heat shock protein 90 [Arabidopsis thaliana]	ref|NP_178487.1	AT2G04030	NP_178487.1	15228059 (+1)	89 kDa	TRUE	5	3	31	21
TRUE	Empty	ref|NP_175829.1 eukaryotic initiation factor 4A-2 [Arabidopsis thaliana]	ref|NP_175829.1	AT1G54270	NP_175829.1	15221761	47 kDa	TRUE	6	4	27	25
TRUE	Empty	ref|NP_001031299.1 V-type proton ATPase catalytic subunit A [Arabidopsis thaliana]; Duplicate proteins: gi|15219234	ref|NP_001031299.1	AT1G78900	NP_001031299.1	79321468	69 kDa		6	7	29	25
TRUE	Empty	ref|NP_178025.1 photosystem II subunit R [Arabidopsis thaliana]	ref|NP_178025.1	AT1G79040	NP_178025.1	15219268	15 kDa		5	7	27	27
TRUE	Empty	ref|NP_172405.1 chloroplast stem-loop binding protein [Arabidopsis thaliana]	ref|NP_172405.1	AT1G09340	NP_172405.1	15217485	43 kDa		7	4	16	21
TRUE	Empty	ref|NP_174418.1 photosystem I subunit F [Arabidopsis thaliana]	ref|NP_174418.1	AT1G31330	NP_174418.1	15221681	24 kDa		9	9	21	24
TRUE	Empty	ref|NP_192703.1 F-type H+-transporting ATPase subunit delta [Arabidopsis thaliana]	ref|NP_192703.1	AT4G09650	NP_192703.1	15233985	26 kDa		6	6	25	30
TRUE	Empty	ref|NP_051065.1 ATP synthase CF1 epsilon subunit (chloroplast) [Arabidopsis thaliana]	ref|NP_051065.1	ATCG00470	NP_051065.1	7525039	14 kDa		10	5	27	27
TRUE	Empty	ref|NP_192237.1 cytochrome b6-f complex iron-sulfur subunit [Arabidopsis thaliana]	ref|NP_192237.1	AT4G03280	NP_192237.1	15236275 (+1)	24 kDa		11	7	22	20
TRUE	Empty	ref|NP_190281.1 alpha-glucan phosphorylase 2 [Arabidopsis thaliana]	ref|NP_190281.1	AT3G46970	NP_190281.1	15232704	95 kDa	TRUE	2	4	26	21
TRUE	Empty	ref|NP_198657.1 ribulose bisphosphate carboxylase small chain 3B [Arabidopsis thaliana]	ref|NP_198657.1	AT5G38410	NP_198657.1	15240901 (+1)	20 kDa	TRUE	24	31	25	32
TRUE	Empty	ref|NP_568049.1 fructose-bisphosphate aldolase 2 [Arabidopsis thaliana]	ref|NP_568049.1	AT4G38970	NP_568049.1	18420348	43 kDa	TRUE	11	7	17	17
TRUE	Orange	ref|NP_051096.1 ribosomal protein S3 (chloroplast) [Arabidopsis thaliana]	ref|NP_051096.1	ATCG00800	NP_051096.1	7525071	25 kDa		4	1	21	32
TRUE	Empty	ref|NP_177230.1 phosphoglucomutase 2 [Arabidopsis thaliana]	ref|NP_177230.1	AT1G70730	NP_177230.1	15223226 (+1)	63 kDa	TRUE	6	5	19	21
TRUE	Empty	ref|NP_001190083.1 fructose-1,6-bisphosphatase [Arabidopsis thaliana]; Duplicate proteins: gi|15232408	ref|NP_001190083.1	AT3G54050	NP_001190083.1	334185964	45 kDa		5	4	24	23
TRUE	Empty	ref|NP_849782.1 dihydrolipoyl dehydrogenase 1 [Arabidopsis thaliana]; Duplicate proteins: gi|15221044	ref|NP_849782.1	AT1G48030	NP_849782.1	30694221	54 kDa		6	5	16	21
TRUE	Empty	ref|NP_001189892.1 peroxisomal (S)-2-hydroxy-acid oxidase GLO2 [Arabidopsis thaliana]; Duplicate proteins: gi|15229497	ref|NP_001189892.1	AT3G14415	NP_001189892.1	334185347	40 kDa	TRUE	25	19	63	78
TRUE	Orange	ref|NP_196908.1 phosphate transporter 3;1 [Arabidopsis thaliana]	ref|NP_196908.1	AT5G14040	NP_196908.1	15241291	40 kDa		4	1	18	24
TRUE	Empty	ref|NP_568604.1 ATP-dependent zinc metalloprotease FTSH 5 [Arabidopsis thaliana]	ref|NP_568604.1	AT5G42270	NP_568604.1	18422193	75 kDa	TRUE	3	2	24	23
TRUE	Empty	ref|NP_849951.1 alanine--glyoxylate aminotransferase [Arabidopsis thaliana]; Duplicate proteins: gi|15225026	ref|NP_849951.1	AT2G13360	NP_849951.1	30678921	44 kDa		5	8	17	19
TRUE	Empty	ref|NP_190331.3 chlorophyll a-b binding protein 4 [Arabidopsis thaliana]	ref|NP_190331.3	AT3G47470	NP_190331.3	30692874	28 kDa		7	4	17	15
TRUE	Empty	ref|NP_173248.1 guanine nucleotide-binding protein subunit beta-like protein A [Arabidopsis thaliana]	ref|NP_173248.1	AT1G18080	NP_173248.1	15220941	36 kDa	TRUE	3	3	19	19
TRUE	Empty	ref|NP_565018.1 Rieske (2Fe-2S) domain-containing protein [Arabidopsis thaliana]	ref|NP_565018.1	AT1G71500	NP_565018.1	18409870	32 kDa		4	2	20	22
TRUE	Empty	ref|NP_849818.1 elongation factor EF-2-like protein LOS1 [Arabidopsis thaliana]	ref|NP_849818.1	AT1G56070	NP_849818.1	30696056	94 kDa		6	4	15	12
TRUE	Empty	ref|NP_190955.1 40S ribosomal protein S3-2 [Arabidopsis thaliana]	ref|NP_190955.1	AT3G53870	NP_190955.1	15232352	27 kDa	TRUE	3	1	20	25
TRUE	Empty	ref|NP_193860.1 oxygen evolving complex of photosystem II subunit PsbQ [Arabidopsis thaliana]	ref|NP_193860.1	AT4G21280	NP_193860.1	15233587	24 kDa	TRUE	15	12	9	10
TRUE	Empty	ref|NP_172750.1 glyceraldehyde 3-phosphate dehydrogenase GAPA2 [Arabidopsis thaliana]	ref|NP_172750.1	AT1G12900	NP_172750.1	15222111 (+1)	43 kDa	TRUE	32	29	131	153
TRUE	Empty	ref|NP_194953.1 F-type H+-transporting ATPase subunit b [Arabidopsis thaliana]	ref|NP_194953.1	AT4G32260	NP_194953.1	15236722	24 kDa		6	8	14	16
TRUE	Empty	ref|NP_199079.1 allene oxide synthase [Arabidopsis thaliana]	ref|NP_199079.1	AT5G42650	NP_199079.1	15239032	58 kDa		3	6	18	13
TRUE	Empty	ref|NP_200412.1 Heat shock protein 90-3 [Arabidopsis thaliana]	ref|NP_200412.1	AT5G56010	NP_200412.1	15241113	80 kDa	TRUE	5	4	12	19
TRUE	Empty	ref|NP_051039.1 photosystem II protein D1 (chloroplast) [Arabidopsis thaliana]	ref|NP_051039.1	ATCG00020	NP_051039.1	7525013	39 kDa		13	11	17	10
TRUE	Orange	ref|NP_851035.1 putative TypA-like translation elongation factor SVR3 [Arabidopsis thaliana]	ref|NP_851035.1	AT5G13650	NP_851035.1	30684509 (+1)	74 kDa		4	1	29	14
TRUE	Empty	ref|NP_191253.1 magnesium-protoporphyrin IX monomethyl ester [oxidative] cyclase [Arabidopsis thaliana]	ref|NP_191253.1	AT3G56940	NP_191253.1	15230174	48 kDa		4	1	23	17
TRUE	Empty	ref|NP_565414.1 40S ribosomal protein S4-1 [Arabidopsis thaliana]	ref|NP_565414.1	AT2G17360	NP_565414.1	18398393 (+2)	30 kDa		5	1	17	18
TRUE	Empty	ref|NP_173034.1 light harvesting complex photosystem II subunit 6 [Arabidopsis thaliana]	ref|NP_173034.1	AT1G15820	NP_173034.1	15218330	28 kDa		9	5	15	13
TRUE	Empty	ref|NP_173116.1 high chlorophyll fluorescence phenotype 173 protein [Arabidopsis thaliana]	ref|NP_173116.1	AT1G16720	NP_173116.1	15219328	66 kDa		4	3	18	22
TRUE	Empty	ref|NP_175092.1 photosystem II subunit S [Arabidopsis thaliana]	ref|NP_175092.1	AT1G44575	NP_175092.1	15219418	28 kDa		7	9	16	15
TRUE	Orange	ref|NP_192078.1 protoporphyrinogen oxidase [Arabidopsis thaliana]	ref|NP_192078.1	AT4G01690	NP_192078.1	15234278	58 kDa		3	0	17	18
TRUE	Empty	ref|NP_563877.1 alpha-glucan water dikinase 1 [Arabidopsis thaliana]	ref|NP_563877.1	AT1G10760	NP_563877.1	18391200	157 kDa		4	3	16	18
TRUE	Empty	ref|NP_187724.2 Clathrin, heavy chain [Arabidopsis thaliana]	ref|NP_187724.2	AT3G11130	NP_187724.2	30681617	193 kDa	TRUE	8	2	17	15
TRUE	Empty	ref|NP_198386.1 biotin carboxylase subunit CAC2 [Arabidopsis thaliana]	ref|NP_198386.1	AT5G35360	NP_198386.1	15238482	58 kDa		7	4	14	13
TRUE	Empty	ref|NP_568204.1 ATP synthase subunit beta-2 [Arabidopsis thaliana]	ref|NP_568204.1	AT5G08690	NP_568204.1	18415911 (+2)	60 kDa	TRUE	10	10	13	12
TRUE	Empty	ref|NP_187135.1 40S ribosomal protein S3a-1 [Arabidopsis thaliana]	ref|NP_187135.1	AT3G04840	NP_187135.1	15229364	30 kDa	TRUE	1	1	18	18
TRUE	Empty	ref|NP_051054.1 photosystem II protein D2 (chloroplast) [Arabidopsis thaliana]	ref|NP_051054.1	ATCG00270	NP_051054.1	7525028	40 kDa		9	7	15	13
TRUE	Empty	ref|NP_564418.1 60S ribosomal protein L9-1 [Arabidopsis thaliana]; Duplicate proteins: gi|18398753	ref|NP_564418.1	AT1G33140	NP_564418.1	18398761	22 kDa	TRUE	11	4	13	13
TRUE	Empty	ref|NP_850763.1 ferredoxin-dependent glutamate synthase 1 [Arabidopsis thaliana]	ref|NP_850763.1	AT5G04140	NP_850763.1	30680406	180 kDa		5	8	9	10
TRUE	Empty	ref|NP_051045.1 ATP synthase CF0 B subunit (chloroplast) [Arabidopsis thaliana]	ref|NP_051045.1	ATCG00130	NP_051045.1	7525019	21 kDa		4	6	14	18
TRUE	Empty	ref|NP_001190127.1 ketol-acid reductoisomerase [Arabidopsis thaliana]; Duplicate proteins: gi|145332887,gi|15231092	ref|NP_001190127.1	AT3G58610	NP_001190127.1	334186086	64 kDa		9	3	17	14
TRUE	Orange	ref|NP_187646.2 P-loop containing nucleoside triphosphate hydrolases superfamily protein [Arabidopsis thaliana]	ref|NP_187646.2	AT3G10350	NP_187646.2	30681260	45 kDa				18	21
TRUE	Empty	ref|NP_195235.1 catalase 2 [Arabidopsis thaliana]	ref|NP_195235.1	AT4G35090	NP_195235.1	15236264	57 kDa	TRUE	15	17	19	11
TRUE	Empty	ref|NP_201420.1 ferredoxin-NADP(+)-oxidoreductase 1 [Arabidopsis thaliana]	ref|NP_201420.1	AT5G66190	NP_201420.1	15239282	40 kDa	TRUE	4	7	9	8
TRUE	Empty	ref|NP_001184969.1 aminomethyltransferase [Arabidopsis thaliana]; Duplicate proteins: gi|30682471,gi|15221119	ref|NP_001184969.1	AT1G11860	NP_001184969.1	334182489	44 kDa		6	5	13	20
TRUE	Empty	ref|NP_190336.1 malate dehydrogenase [Arabidopsis thaliana]	ref|NP_190336.1	AT3G47520	NP_190336.1	15232820	42 kDa	TRUE	6	4	18	13
TRUE	Empty	ref|NP_174486.1 phosphoribulokinase [Arabidopsis thaliana]	ref|NP_174486.1	AT1G32060	NP_174486.1	15222551	44 kDa		4	3	12	10
TRUE	Empty	ref|NP_179486.1 H(+)-ATPase 1 [Arabidopsis thaliana]	ref|NP_179486.1	AT2G18960	NP_179486.1	15224264	104 kDa	TRUE	4	2	17	15
TRUE	Empty	ref|NP_001185280.1 PSI type III chlorophyll a/b-binding protein [Arabidopsis thaliana]; Duplicate proteins: gi|15219941	ref|NP_001185280.1	AT1G61520	NP_001185280.1	334183551	29 kDa		5	4	17	16
TRUE	Empty	ref|NP_195146.1 D-3-phosphoglycerate dehydrogenase [Arabidopsis thaliana]	ref|NP_195146.1	AT4G34200	NP_195146.1	15235282	63 kDa	TRUE	2	2	15	19
TRUE	Empty	ref|NP_189578.1 alpha-glucan phosphorylase 1 [Arabidopsis thaliana]	ref|NP_189578.1	AT3G29320	NP_189578.1	15228683	109 kDa	TRUE	6	4	15	13
TRUE	Empty	ref|NP_190861.1 fructose-bisphosphate aldolase [Arabidopsis thaliana]	ref|NP_190861.1	AT3G52930	NP_190861.1	15231715	39 kDa	TRUE	6	5	11	12
TRUE	Empty	ref|NP_187506.1 light harvesting complex photosystem II interacting protein Lhcb4.2 [Arabidopsis thaliana]	ref|NP_187506.1	AT3G08940	NP_187506.1	15231990	31 kDa	TRUE	10	6	13	13
TRUE	Empty	ref|NP_201458.1 PS II oxygen-evolving complex 1 [Arabidopsis thaliana]	ref|NP_201458.1	AT5G66570	NP_201458.1	15240013	35 kDa	TRUE	9	5	10	5
TRUE	Empty	ref|NP_192186.1 photosystem I subunit D-1 [Arabidopsis thaliana]	ref|NP_192186.1	AT4G02770	NP_192186.1	15235503	23 kDa	TRUE	9	5	11	7
TRUE	Empty	ref|NP_171860.1 protochlorophyllide reductase C [Arabidopsis thaliana]	ref|NP_171860.1	AT1G03630	NP_171860.1	15218860 (+1)	44 kDa	TRUE	7	5	19	18
TRUE	Orange	ref|NP_196867.1 magnesium chelatase subunit H [Arabidopsis thaliana]	ref|NP_196867.1	AT5G13630	NP_196867.1	15240675	154 kDa		1		24	14
TRUE	Empty	ref|NP_193129.1 serine hydroxymethyltransferase 4 [Arabidopsis thaliana]	ref|NP_193129.1	AT4G13930	NP_193129.1	15236375	52 kDa		4	4	13	14
TRUE	Empty	ref|NP_199995.1 phosphoglucomutase [Arabidopsis thaliana]	ref|NP_199995.1	AT5G51820	NP_199995.1	15242191	68 kDa		1	2	17	14
TRUE	Empty	ref|NP_188929.1 ATP sulfurylase 1 [Arabidopsis thaliana]	ref|NP_188929.1	AT3G22890	NP_188929.1	15228889	51 kDa	TRUE	3	2	15	11
TRUE	Empty	ref|NP_850291.1 acetyl-coenzyme A carboxylase carboxyl transferase subunit alpha [Arabidopsis thaliana]; Duplicate proteins: gi|18404621	ref|NP_850291.1	AT2G38040	NP_850291.1	30687368	85 kDa		4	1	16	16
TRUE	Empty	ref|NP_566728.1 FIBRILLIN 4 [Arabidopsis thaliana]	ref|NP_566728.1	AT3G23400	NP_566728.1	18403751	30 kDa		7	3	10	9
TRUE	Empty	ref|NP_186799.2 carbonic anhydrase 1 [Arabidopsis thaliana]	ref|NP_186799.2	AT3G01500	NP_186799.2	30678350 (+1)	37 kDa	TRUE	17	16	24	21
TRUE	Empty	ref|NP_851272.1 asparagine synthetase 2 [Arabidopsis thaliana]	ref|NP_851272.1	AT5G65010	NP_851272.1	30698086 (+1)	65 kDa	FALSE	3	2	12	9
TRUE	Empty	ref|NP_051068.1 acetyl-CoA carboxylase beta subunit (chloroplast) [Arabidopsis thaliana]	ref|NP_051068.1	ATCG00500	NP_051068.1	7525042	56 kDa		3	1	13	16
TRUE	Orange	ref|NP_565477.1 26S proteasome regulatory subunit S2 1A [Arabidopsis thaliana]	ref|NP_565477.1	AT2G20580	NP_565477.1	18399399	98 kDa				15	13
TRUE	Orange	ref|NP_851120.1 dynamin-related protein 1A [Arabidopsis thaliana]	ref|NP_851120.1	AT5G42080	NP_851120.1	30693985	68 kDa	TRUE			22	12
TRUE	Empty	ref|NP_195027.1 glycine dehydrogenase [decarboxylating] 2 [Arabidopsis thaliana]	ref|NP_195027.1	AT4G33010	NP_195027.1	15234036	113 kDa	TRUE	6	10	11	8
TRUE	Empty	ref|NP_197703.1 photosystem II stability/assembly factor HCF136 [Arabidopsis thaliana]	ref|NP_197703.1	AT5G23120	NP_197703.1	15237225	44 kDa		5	4	14	11
TRUE	Empty	ref|NP_680225.2 DEAD-box ATP-dependent RNA helicase 3 [Arabidopsis thaliana]	ref|NP_680225.2	AT5G26742	NP_680225.2	30690260 (+1)	81 kDa		8	4	16	11
TRUE	Empty	ref|NP_566976.1 pyruvate kinase [Arabidopsis thaliana]	ref|NP_566976.1	AT3G52990	NP_566976.1	18409740	57 kDa	TRUE	1	2	14	16
TRUE	Orange	ref|NP_851285.1 zeaxanthin epoxidase [Arabidopsis thaliana]	ref|NP_851285.1	AT5G67030	NP_851285.1	30698272	74 kDa		2		22	17
TRUE	Empty	ref|NP_195251.1 Rossmann-fold NAD(P)-binding domain-containing protein [Arabidopsis thaliana]	ref|NP_195251.1	AT4G35250	NP_195251.1	15236930	44 kDa		6	5	11	14
TRUE	Empty	ref|NP_567210.1 protein CURVATURE THYLAKOID 1A [Arabidopsis thaliana]	ref|NP_567210.1	AT4G01150	NP_567210.1	18411555	18 kDa		9	7	8	10
TRUE	Empty	ref|NP_974120.1 ARF GTPase family protein [Arabidopsis thaliana]; Duplicate proteins: gi|30698721,gi|18395248,gi|15223164	ref|NP_974120.1	AT1G70490	NP_974120.1	42572059	21 kDa		4	6	14	10
TRUE	Empty	ref|NP_851233.1 4-hydroxy-3-methylbut-2-enyl diphosphate synthase [Arabidopsis thaliana]	ref|NP_851233.1	AT5G60600	NP_851233.1	30697395	82 kDa		2	1	17	11
TRUE	Empty	ref|NP_191908.1 50S ribosomal protein L1 [Arabidopsis thaliana]	ref|NP_191908.1	AT3G63490	NP_191908.1	15229443	38 kDa		2	2	9	12
TRUE	Orange	ref|NP_176170.1 dynamin-2B [Arabidopsis thaliana]	ref|NP_176170.1	AT1G59610	NP_176170.1	15218837	100 kDa	TRUE			17	12
TRUE	Empty	ref|NP_172153.1 photosystem II subunit P-1 [Arabidopsis thaliana]	ref|NP_172153.1	AT1G06680	NP_172153.1	15222166 (+1)	28 kDa		10	8	7	7
TRUE	Orange	ref|NP_001031202.1 elongation factor EF-1 gamma subunit [Arabidopsis thaliana]; Duplicate proteins: gi|15223649	ref|NP_001031202.1	AT1G57720	NP_001031202.1	79320145	46 kDa	TRUE	2	1	11	15
TRUE	Empty	ref|NP_568644.1 ATP-dependent Clp protease proteolytic subunit 4 [Arabidopsis thaliana]	ref|NP_568644.1	AT5G45390	NP_568644.1	18422548	32 kDa		2	1	12	12
TRUE	Empty	ref|NP_199419.2 Guanylate-binding protein [Arabidopsis thaliana]	ref|NP_199419.2	AT5G46070	NP_199419.2	145358912	123 kDa		11	13	1	3
TRUE	Empty	ref|NP_201209.1 photosystem I reaction center subunit N [Arabidopsis thaliana]	ref|NP_201209.1	AT5G64040	NP_201209.1	15237593	18 kDa		5	6	14	13
TRUE	Empty	ref|NP_188519.2 protein TIC 62 [Arabidopsis thaliana]	ref|NP_188519.2	AT3G18890	NP_188519.2	30685117	68 kDa		6	4	8	6
TRUE	Empty	ref|NP_051058.1 photosystem I P700 chlorophyll a apoprotein A2 (chloroplast) [Arabidopsis thaliana]	ref|NP_051058.1	ATCG00340	NP_051058.1	7525032	82 kDa		10	10	7	7
TRUE	Empty	ref|NP_850903.1 small subunit ribosomal protein S1 [Arabidopsis thaliana]	ref|NP_850903.1	AT5G30510	NP_850903.1	30692346	45 kDa		3	3	13	17
TRUE	Empty	ref|NP_197494.1 plastid-lipid associated protein PAP / fibrillin family protein [Arabidopsis thaliana]	ref|NP_197494.1	AT5G19940	NP_197494.1	15241221	26 kDa		5	3	12	13
TRUE	Empty	ref|NP_001118458.1 S-adenosylmethionine synthase 3 [Arabidopsis thaliana]; Duplicate proteins: gi|15228048	ref|NP_001118458.1	AT2G36880	NP_001118458.1	186505986	42 kDa	TRUE	7	8	20	18
TRUE	Empty	ref|NP_197024.1 40S ribosomal protein S9-1 [Arabidopsis thaliana]	ref|NP_197024.1	AT5G15200	NP_197024.1	15242241	23 kDa		5	4	11	12
TRUE	Empty	ref|NP_567209.1 thylakoid rhodanese-like protein [Arabidopsis thaliana]	ref|NP_567209.1	AT4G01050	NP_567209.1	18411523	49 kDa		7	6	10	10
TRUE	Empty	ref|NP_196543.1 actin 7 [Arabidopsis thaliana]	ref|NP_196543.1	AT5G09810	NP_196543.1	15242516	42 kDa	TRUE	12	11	30	29
TRUE	Empty	ref|NP_563815.1 photosystem I subunit O [Arabidopsis thaliana]	ref|NP_563815.1	AT1G08380	NP_563815.1	18390888	15 kDa		3	2	11	15
TRUE	Empty	ref|NP_051088.1 cytochrome b6 (chloroplast) [Arabidopsis thaliana]	ref|NP_051088.1	ATCG00720	NP_051088.1	7525063	24 kDa		7	8	11	8
TRUE	Empty	ref|NP_001190733.1 O-acetylserine (thiol) lyase (OAS-TL) isoform A1 [Arabidopsis thaliana]; Duplicate proteins: gi|334186537,gi|30683038,gi|15233613	ref|NP_001190733.1	AT4G14880	NP_001190733.1	334186539	34 kDa		4	3	10	10
TRUE	Empty	ref|NP_175293.1 phosphoethanolamine N-methyltransferase 2 [Arabidopsis thaliana]	ref|NP_175293.1	AT1G48600	NP_175293.1	15221909 (+1)	54 kDa	TRUE	5	2	13	11
TRUE	Empty	ref|NP_001189937.1 Delta(24)-sterol reductase [Arabidopsis thaliana]; Duplicate proteins: gi|30685509,gi|15230955	ref|NP_001189937.1	AT3G19820	NP_001189937.1	334185480	65 kDa		3	2	11	14
TRUE	Empty	ref|NP_191900.1 MPBQ/MSBQ methyltransferase [Arabidopsis thaliana]	ref|NP_191900.1	AT3G63410	NP_191900.1	15229430	38 kDa		4	1	11	12
TRUE	Orange	ref|NP_001189715.1 delta1-pyrroline-5-carboxylate synthase 1 [Arabidopsis thaliana]	ref|NP_001189715.1	AT2G39800	NP_001189715.1	334184829	77 kDa	TRUE	1		19	15
TRUE	Empty	ref|NP_187130.1 ribose 5-phosphate isomerase A [Arabidopsis thaliana]	ref|NP_187130.1	AT3G04790	NP_187130.1	15229349	29 kDa		8	7	6	6
TRUE	Empty	ref|NP_564101.1 tubulin beta-5 chain [Arabidopsis thaliana]	ref|NP_564101.1	AT1G20010	NP_564101.1	18394812	50 kDa	TRUE	15	10	33	37
TRUE	Empty	ref|NP_051059.1 photosystem I P700 chlorophyll a apoprotein A1 (chloroplast) [Arabidopsis thaliana]	ref|NP_051059.1	ATCG00350	NP_051059.1	7525033	83 kDa		8	5	10	6
TRUE	Empty	ref|NP_850736.1 class II aaRS and biotin synthetases superfamily protein [Arabidopsis thaliana]; Duplicate proteins: gi|15228692	ref|NP_850736.1	AT3G62120	NP_850736.1	30695549	61 kDa		2	3	10	10
TRUE	Orange	ref|NP_193583.1 magnesium-chelatase subunit chlI [Arabidopsis thaliana]	ref|NP_193583.1	AT4G18480	NP_193583.1	15233888	46 kDa	TRUE	2	3	15	12
TRUE	Orange	ref|NP_567061.1 phenylalanyl-tRNA synthetase [Arabidopsis thaliana]	ref|NP_567061.1	AT3G58140	NP_567061.1	18410886	49 kDa		1	1	16	14
TRUE	Orange	ref|NP_191537.4 rhodanese/cell cycle control phosphatase superfamily protein [Arabidopsis thaliana]	ref|NP_191537.4	AT3G59780	NP_191537.4	334186137	74 kDa		3	1	12	9
TRUE	Orange	ref|NP_181715.1 40S ribosomal protein S2-3 [Arabidopsis thaliana]	ref|NP_181715.1	AT2G41840	NP_181715.1	15227443	31 kDa	TRUE	1	1	12	12
TRUE	Orange	ref|NP_051115.1 NADH dehydrogenase subunit 7 (chloroplast) [Arabidopsis thaliana]	ref|NP_051115.1	ATCG01110	NP_051115.1	7525091	46 kDa		0	1	15	14
TRUE	Orange	ref|NP_198446.3 P-loop containing nucleoside triphosphate hydrolases superfamily protein [Arabidopsis thaliana]	ref|NP_198446.3	AT5G35970	NP_198446.3	30692868	105 kDa		0	1	16	10
TRUE	Orange	ref|NP_197549.3 Myosin XI K [Arabidopsis thaliana]	ref|NP_197549.3	AT5G20490	NP_197549.3	42567989	175 kDa	TRUE			18	9
TRUE	Empty	ref|NP_564626.1 DJ1-like protein B [Arabidopsis thaliana]	ref|NP_564626.1	AT1G53280	NP_564626.1	18404397	47 kDa		4	7	12	10
TRUE	Empty	ref|NP_851119.1 Luminal-binding protein 2 [Arabidopsis thaliana]	ref|NP_851119.1	AT5G42020	NP_851119.1	30693962	74 kDa	TRUE	14	7	8	8
TRUE	Empty	ref|NP_567523.1 beta-amylase [Arabidopsis thaliana]	ref|NP_567523.1	AT4G17090	NP_567523.1	18414813	61 kDa		2	1	17	9
TRUE	Orange	ref|NP_200065.1 prolyl-tRNA synthetase [Arabidopsis thaliana]	ref|NP_200065.1	AT5G52520	NP_200065.1	15237183	61 kDa		3	0	15	12
TRUE	Orange	ref|NP_177978.1 UDP-L-rhamnose synthase [Arabidopsis thaliana]	ref|NP_177978.1	AT1G78570	NP_177978.1	15218420	75 kDa	TRUE	1	0	14	7
TRUE	Empty	ref|NP_171936.1 malate dehydrogenase [Arabidopsis thaliana]	ref|NP_171936.1	AT1G04410	NP_171936.1	15219721	36 kDa		8	7	6	3
TRUE	Empty	ref|NP_191873.1 chloroplast stem-loop binding protein-41 [Arabidopsis thaliana]	ref|NP_191873.1	AT3G63140	NP_191873.1	15229384	44 kDa		4	4	7	9
TRUE	Empty	ref|NP_001189847.1 heat shock protein 70-3 [Arabidopsis thaliana]; Duplicate proteins: gi|15232682	ref|NP_001189847.1	AT3G09440	NP_001189847.1	334185190	71 kDa	TRUE	28	19	30	34
TRUE	Empty	ref|NP_173021.1 Pyrophosphate-energized vacuolar membrane proton pump 1 [Arabidopsis thaliana]	ref|NP_173021.1	AT1G15690	NP_173021.1	15218279	81 kDa		4	4	10	3
TRUE	Empty	ref|NP_567344.1 14-3-3-like protein GF14 chi [Arabidopsis thaliana]	ref|NP_567344.1	AT4G09000	NP_567344.1	18413181 (+1)	30 kDa	TRUE	3	3	9	12
TRUE	Empty	ref|NP_176015.1 phosphoglycerate kinase [Arabidopsis thaliana]	ref|NP_176015.1	AT1G56190	NP_176015.1	15223484 (+1)	50 kDa	TRUE	14	14	33	31
TRUE	Empty	ref|NP_196598.1 40S ribosomal protein S6-2 [Arabidopsis thaliana]	ref|NP_196598.1	AT5G10360	NP_196598.1	15238142	28 kDa	TRUE	1	2	11	10
TRUE	Empty	ref|NP_849907.1 phosphoglycerate kinase [Arabidopsis thaliana]; Duplicate proteins: gi|15219412	ref|NP_849907.1	AT1G79550	NP_849907.1	30699430	42 kDa	TRUE	4	4	17	18
TRUE	Empty	ref|NP_974222.1 zeta-carotene desaturase [Arabidopsis thaliana]; Duplicate proteins: gi|15229367	ref|NP_974222.1	AT3G04870	NP_974222.1	42572255	62 kDa		0	3	13	13
TRUE	Orange	ref|NP_199441.1 beta-ketoacyl-[acyl carrier protein] synthase I [Arabidopsis thaliana]	ref|NP_199441.1	AT5G46290	NP_199441.1	15237422	50 kDa		1	1	13	14
TRUE	Orange	ref|NP_196482.2 small GTP-binding protein [Arabidopsis thaliana]	ref|NP_196482.2	AT5G08650	NP_196482.2	22326669	75 kDa		1		14	9
TRUE	Empty	ref|NP_564977.1 alpha-amylase-like 3 [Arabidopsis thaliana]	ref|NP_564977.1	AT1G69830	NP_564977.1	18409378	100 kDa		3	3	7	9
TRUE	Empty	ref|NP_196528.1 peroxisomal NAD-malate dehydrogenase 2 [Arabidopsis thaliana]	ref|NP_196528.1	AT5G09660	NP_196528.1	15242466 (+1)	37 kDa		3	4	8	9
TRUE	Empty	ref|NP_001078234.1 nitrilase 1 [Arabidopsis thaliana]; Duplicate proteins: gi|30692067	ref|NP_001078234.1	AT3G44310	NP_001078234.1	145332737	38 kDa		4	2	10	10
TRUE	Empty	ref|NP_001119052.1 magnesium-protoporphyrin IX methyltransferase [Arabidopsis thaliana]	ref|NP_001119052.1	AT4G25080	NP_001119052.1	186513366 (+1)	27 kDa		5	2	10	10
TRUE	Empty	ref|NP_566720.1 plastidial pyruvate kinase 1 [Arabidopsis thaliana]	ref|NP_566720.1	AT3G22960	NP_566720.1	18403597	65 kDa		4	1	13	9
TRUE	Empty	ref|NP_568670.1 mitochondrial carnitine/acylcarnitine carrier-like protein [Arabidopsis thaliana]	ref|NP_568670.1	AT5G46800	NP_568670.1	18422718	31 kDa		2	1	9	11
TRUE	Orange	ref|NP_180863.1 ATP synthase subunit gamma [Arabidopsis thaliana]	ref|NP_180863.1	AT2G33040	NP_180863.1	15227257	35 kDa		1		13	14
TRUE	Orange	ref|NP_680210.2 probable alanine--tRNA ligase [Arabidopsis thaliana]	ref|NP_680210.2	AT5G22800	NP_680210.2	30688660	108 kDa				11	13
TRUE	Empty	ref|NP_850479.1 glutathione S-transferase phi 8 [Arabidopsis thaliana]	ref|NP_850479.1	AT2G47730	NP_850479.1	30690772	29 kDa	TRUE	3	3	8	8
TRUE	Empty	ref|NP_001077566.1 ferredoxin--NADP reductase, leaf isozyme 2 [Arabidopsis thaliana]	ref|NP_001077566.1	AT1G20020	NP_001077566.1	145323954 (+1)	41 kDa	TRUE	3	5	5	6
TRUE	Empty	ref|NP_192089.1 protein translocase subunit secA [Arabidopsis thaliana]	ref|NP_192089.1	AT4G01800	NP_192089.1	15234320	115 kDa		1	1	8	10
TRUE	Empty	ref|NP_197477.1 mitochondrial substrate carrier family protein [Arabidopsis thaliana]	ref|NP_197477.1	AT5G19760	NP_197477.1	15241167	32 kDa		2	1	8	9
TRUE	Empty	ref|NP_001190417.1 GDP-mannose 3,5-epimerase [Arabidopsis thaliana]; Duplicate proteins: gi|15241945	ref|NP_001190417.1	AT5G28840	NP_001190417.1	334188000	43 kDa		0	1	9	9
TRUE	Empty	ref|NP_172433.2 ATP binding/leucine-tRNA ligases/aminoacyl-tRNA ligases [Arabidopsis thaliana]	ref|NP_172433.2	AT1G09620	NP_172433.2	79339972	123 kDa		2	1	12	8
TRUE	Orange	ref|NP_974576.1 bifunctional aspartokinase/homoserine dehydrogenase 2 [Arabidopsis thaliana]	ref|NP_974576.1	AT4G19710	NP_974576.1	42572959	100 kDa	TRUE		1	14	11
TRUE	Orange	ref|NP_179604.1 26S proteasome subunit RPT2B [Arabidopsis thaliana]	ref|NP_179604.1	AT2G20140	NP_179604.1	15225307 (+1)	49 kDa		0		10	10
TRUE	Orange	ref|NP_564718.2 protein SUPPRESSOR OF QUENCHING 1 [Arabidopsis thaliana]	ref|NP_564718.2	AT1G56500	NP_564718.2	30696124	114 kDa				11	12
TRUE	Orange	ref|NP_001190880.1 coatomer subunit beta-1 [Arabidopsis thaliana]; Duplicate proteins: gi|334187061	ref|NP_001190880.1	AT4G31480	NP_001190880.1	334187063	106 kDa	TRUE			15	9
TRUE	Empty	ref|NP_001030792.1 putative UDP-glucose 6-dehydrogenase 1 [Arabidopsis thaliana]; Duplicate proteins: gi|15228687	ref|NP_001030792.1	AT3G29360	NP_001030792.1	79313984	53 kDa	TRUE	4	3	10	9
TRUE	Empty	ref|NP_001078112.1 60S ribosomal protein L22-2 [Arabidopsis thaliana]; Duplicate proteins: gi|42572267,gi|15230008	ref|NP_001078112.1	AT3G05560	NP_001078112.1	145331980	14 kDa		3	2	8	8
TRUE	Empty	ref|NP_194150.1 HSP90-like protein GRP94 [Arabidopsis thaliana]	ref|NP_194150.1	AT4G24190	NP_194150.1	15233740 (+1)	94 kDa	TRUE	2	2	10	10
TRUE	Empty	ref|NP_180936.1 30S ribosomal protein S5 [Arabidopsis thaliana]	ref|NP_180936.1	AT2G33800	NP_180936.1	15226167	33 kDa		3	2	4	10
TRUE	Empty	ref|NP_564010.1 ACT domain-containing protein [Arabidopsis thaliana]	ref|NP_564010.1	AT1G16880	NP_564010.1	18394414	31 kDa		1	2	10	9
TRUE	Empty	ref|NP_175660.2 putative hydrolase [Arabidopsis thaliana]	ref|NP_175660.2	AT1G52510	NP_175660.2	22330196	42 kDa		1	1	10	9
TRUE	Empty	ref|NP_564216.1 3-oxoacyl-[acyl-carrier-protein] reductase [Arabidopsis thaliana]	ref|NP_564216.1	AT1G24360	NP_564216.1	18395461	34 kDa		2	1	11	10
TRUE	Empty	ref|NP_567129.1 E-Z type HEAT repeat-containing protein [Arabidopsis thaliana]	ref|NP_567129.1	AT3G62530	NP_567129.1	18412406	25 kDa		2	1	13	11
TRUE	Empty	ref|NP_564338.1 carbamoyl phosphate synthetase B [Arabidopsis thaliana]	ref|NP_564338.1	AT1G29900	NP_564338.1	18397283	130 kDa		4	0	7	6
TRUE	Empty	ref|NP_566219.1 TCP-1/cpn60 chaperonin family protein [Arabidopsis thaliana]	ref|NP_566219.1	AT3G03960	NP_566219.1	18396719	59 kDa		1	1	13	12
TRUE	Empty	ref|NP_567665.2 cytochrome P450, family 706, subfamily A, polypeptide 1 [Arabidopsis thaliana]	ref|NP_567665.2	AT4G22690	NP_567665.2	30685891	63 kDa		1	1	11	10
TRUE	Empty	ref|NP_176196.1 ABC transporter G family member 36 [Arabidopsis thaliana]	ref|NP_176196.1	AT1G59870	NP_176196.1	15218936	165 kDa		0	0	12	10
TRUE	Orange	ref|NP_851113.1 6-phosphogluconate dehydrogenase, decarboxylating 2 [Arabidopsis thaliana]; Duplicate proteins: gi|15238151	ref|NP_851113.1	AT5G41670	NP_851113.1	30693852	53 kDa	TRUE			13	12
TRUE	Empty	ref|NP_200330.1 GTP-binding nuclear protein Ran-3 [Arabidopsis thaliana]	ref|NP_200330.1	AT5G55190	NP_200330.1	15240474 (+2)	25 kDa		4	4	7	8
TRUE	Empty	ref|NP_850592.1 coatomer subunit beta'-3 [Arabidopsis thaliana]	ref|NP_850592.1	AT3G15980	NP_850592.1	30683862 (+2)	102 kDa	TRUE	8	2	8	7
TRUE	Empty	ref|NP_179713.1 triosephosphate isomerase [Arabidopsis thaliana]	ref|NP_179713.1	AT2G21170	NP_179713.1	15226479	33 kDa	TRUE	2	5	8	9
TRUE	Empty	ref|NP_001118564.1 methionine synthase 2 [Arabidopsis thaliana]; Duplicate proteins: gi|30678935,gi|15228634	ref|NP_001118564.1	AT3G03780	NP_001118564.1	186509731	85 kDa	TRUE	17	15	57	55
TRUE	Empty	ref|NP_181192.1 bifunctional enolase 2/transcriptional activator [Arabidopsis thaliana]	ref|NP_181192.1	AT2G36530	NP_181192.1	15227987	48 kDa		4	3	10	1
TRUE	Orange	ref|NP_564946.1 serine/threonine-protein kinase SNT7 [Arabidopsis thaliana]	ref|NP_564946.1	AT1G68830	NP_564946.1	18409136	63 kDa				11	10
TRUE	Orange	ref|NP_567094.1 dynamin-related protein 1E [Arabidopsis thaliana]	ref|NP_567094.1	AT3G60190	NP_567094.1	18411520	70 kDa	TRUE			12	6
TRUE	Empty	ref|NP_187769.1 2-Cys peroxiredoxin BAS1 [Arabidopsis thaliana]	ref|NP_187769.1	AT3G11630	NP_187769.1	15229806	29 kDa	TRUE	4	3	9	7
TRUE	Empty	ref|NP_671778.1 putative threonyl-tRNA synthetase / threonine--tRNA ligase [Arabidopsis thaliana]	ref|NP_671778.1	AT2G04842	NP_671778.1	22325483	75 kDa		2	3	12	9
TRUE	Empty	ref|NP_051093.1 ribosomal protein S8 (chloroplast) [Arabidopsis thaliana]	ref|NP_051093.1	ATCG00770	NP_051093.1	7525068	15 kDa		3	3	7	10
TRUE	Empty	ref|NP_567818.2 photosystem I reaction center subunit E [Arabidopsis thaliana]	ref|NP_567818.2	AT4G28750	NP_567818.2	30688100	15 kDa	TRUE	4	3	5	3
TRUE	Empty	ref|NP_850408.1 Late embryogenesis abundant protein, group 2 [Arabidopsis thaliana]; Duplicate proteins: gi|15224810	ref|NP_850408.1	AT2G44060	NP_850408.1	30689599	36 kDa		2	3	8	10
TRUE	Empty	ref|NP_197117.1 40S ribosomal protein S7-3 [Arabidopsis thaliana]	ref|NP_197117.1	AT5G16130	NP_197117.1	15237278	22 kDa	TRUE	1	2	10	8
TRUE	Empty	ref|NP_568114.1 cell division control protein 48C [Arabidopsis thaliana]	ref|NP_568114.1	AT5G03340	NP_568114.1	18414193	90 kDa		1	4	9	10
TRUE	Empty	ref|NP_567151.1 40S ribosomal protein S13-2 [Arabidopsis thaliana]	ref|NP_567151.1	AT4G00100	NP_567151.1	18411224	17 kDa	TRUE	1	1	8	9
TRUE	Orange	ref|NP_191432.1 V-type proton ATPase subunit D [Arabidopsis thaliana]	ref|NP_191432.1	AT3G58730	NP_191432.1	15231126	29 kDa			1	7	12
TRUE	Empty	ref|NP_191875.1 uncharacterized protein [Arabidopsis thaliana]	ref|NP_191875.1	AT3G63160	NP_191875.1	15229386	7 kDa		2	3	5	6
TRUE	Empty	ref|NP_200333.2 trigger factor type chaperone family protein [Arabidopsis thaliana]	ref|NP_200333.2	AT5G55220	NP_200333.2	22327852	62 kDa		2	1	7	6
TRUE	Empty	ref|NP_172414.1 ATP-citrate lyase A-3 [Arabidopsis thaliana]	ref|NP_172414.1	AT1G09430	NP_172414.1	15217510	47 kDa	TRUE	1	1	6	8
TRUE	Empty	ref|NP_566768.1 gamma-hydroxybutyrate dehydrogenase [Arabidopsis thaliana]	ref|NP_566768.1	AT3G25530	NP_566768.1	18404556	31 kDa		1	1	9	7
TRUE	Empty	ref|NP_195914.2 uncharacterized protein [Arabidopsis thaliana]	ref|NP_195914.2	AT5G02940	NP_195914.2	30679833	92 kDa	TRUE	1	1	8	7
TRUE	Orange	ref|NP_176393.1 coatomer subunit alpha-1 [Arabidopsis thaliana]	ref|NP_176393.1	AT1G62020	NP_176393.1	15220684	137 kDa	TRUE	7	3	35	28
TRUE	Orange	ref|NP_973612.1 cell division protein FtsZ homolog 2-1 [Arabidopsis thaliana]; Duplicate proteins: gi|18404086	ref|NP_973612.1	AT2G36250	NP_973612.1	42571077	51 kDa	TRUE	1		10	9
TRUE	Orange	ref|NP_173447.1 probable 26S proteasome non-ATPase regulatory subunit 3a [Arabidopsis thaliana]	ref|NP_173447.1	AT1G20200	NP_173447.1	15223800	56 kDa	TRUE		1	9	12
TRUE	Empty	ref|NP_178708.1 endoxyloglucan transferase A1 [Arabidopsis thaliana]	ref|NP_178708.1	AT2G06850	NP_178708.1	15225605	34 kDa		6	6	5	7
TRUE	Empty	ref|NP_187593.1 adenosine kinase 1 [Arabidopsis thaliana]	ref|NP_187593.1	AT3G09820	NP_187593.1	15232763	38 kDa	TRUE	4	4	5	6
TRUE	Empty	ref|NP_565927.1 Eukaryotic translation initiation factor 2 subunit 1 [Arabidopsis thaliana]	ref|NP_565927.1	AT2G40290	NP_565927.1	18405334	39 kDa	TRUE	8	5	4	3
TRUE	Empty	ref|NP_849498.1 ankyrin repeat domain-containing protein 2 [Arabidopsis thaliana]; Duplicate proteins: gi|30690363,gi|15237008	ref|NP_849498.1	AT4G35450	NP_849498.1	30690369 (+1)	37 kDa		5	4	6	4
TRUE	Empty	ref|NP_173786.1 alkenal/one oxidoreductase [Arabidopsis thaliana]	ref|NP_173786.1	AT1G23740	NP_173786.1	15220854	41 kDa		2	2	7	7
TRUE	Empty	ref|NP_189236.3 putative plastid-lipid-associated protein 4 [Arabidopsis thaliana]	ref|NP_189236.3	AT3G26070	NP_189236.3	30688146	27 kDa		3	2	8	8
TRUE	Empty	ref|NP_973783.1 40S ribosomal protein S15a-1 [Arabidopsis thaliana]; Duplicate proteins: gi|15223001,gi|15238544	ref|NP_973783.1	AT1G07770	NP_973783.1	42571385	15 kDa		2	1	7	9
TRUE	Empty	ref|NP_178163.1 protein plastid transcriptionally active 17 [Arabidopsis thaliana]	ref|NP_178163.1	AT1G80480	NP_178163.1	15220146	49 kDa	TRUE	1	1	11	8
TRUE	Empty	ref|NP_187317.1 ATP-citrate lyase B-1 [Arabidopsis thaliana]	ref|NP_187317.1	AT3G06650	NP_187317.1	15230764	66 kDa	TRUE	2	1	7	8
TRUE	Empty	ref|NP_176030.1 calreticulin-1 [Arabidopsis thaliana]	ref|NP_176030.1	AT1G56340	NP_176030.1	15223517	49 kDa	TRUE	4	8	1	1
TRUE	Orange	ref|NP_189023.1 adenosylhomocysteinase 2 [Arabidopsis thaliana]	ref|NP_189023.1	AT3G23810	NP_189023.1	15229522	53 kDa	TRUE	8	6	36	33
TRUE	Orange	ref|NP_191685.1 remorin family protein [Arabidopsis thaliana]	ref|NP_191685.1	AT3G61260	NP_191685.1	15233068	23 kDa	TRUE		0	8	9
TRUE	Orange	ref|NP_177454.1 P-loop containing nucleoside triphosphate hydrolases superfamily protein [Arabidopsis thaliana]	ref|NP_177454.1	AT1G73110	NP_177454.1	15219376	48 kDa		0		9	12
TRUE	Orange	ref|NP_195812.1 serine/threonine-protein kinase STN8 [Arabidopsis thaliana]	ref|NP_195812.1	AT5G01920	NP_195812.1	15241092	55 kDa				10	6
TRUE	Empty	ref|NP_001077555.1 developmentally regulated G-protein 1 [Arabidopsis thaliana]; Duplicate proteins: gi|15220113	ref|NP_001077555.1	AT1G17470	NP_001077555.1	145323932	45 kDa		4	3	4	7
TRUE	Empty	ref|NP_195773.1 chlorophyll a-b binding protein CP29.1 [Arabidopsis thaliana]	ref|NP_195773.1	AT5G01530	NP_195773.1	15241005	31 kDa	TRUE	8	6	12	13
TRUE	Empty	ref|NP_568479.1 myrosinase 2 [Arabidopsis thaliana]	ref|NP_568479.1	AT5G25980	NP_568479.1	18420974 (+1)	63 kDa	TRUE	4	4	5	6
TRUE	Empty	ref|NP_194159.1 chloroplast heat shock protein 70-1 [Arabidopsis thaliana]	ref|NP_194159.1	AT4G24280	NP_194159.1	15233779	77 kDa	TRUE	32	26	22	18
TRUE	Empty	ref|NP_192427.1 photosystem II subunit Q-2 [Arabidopsis thaliana]	ref|NP_192427.1	AT4G05180	NP_192427.1	15234637	25 kDa	TRUE	5	7	8	6
TRUE	Empty	ref|NP_192040.1 50S ribosomal protein L5 [Arabidopsis thaliana]	ref|NP_192040.1	AT4G01310	NP_192040.1	15234136	28 kDa		2	2	8	8
TRUE	Empty	ref|NP_187062.1 glyceraldehyde-3-phosphate dehydrogenase C subunit 1 [Arabidopsis thaliana]	ref|NP_187062.1	AT3G04120	NP_187062.1	15229231	37 kDa	TRUE	22	20	101	102
TRUE	Empty	ref|NP_188441.1 receptor for activated C kinase 1C [Arabidopsis thaliana]	ref|NP_188441.1	AT3G18130	NP_188441.1	15229589	36 kDa	TRUE	1	1	11	12
TRUE	Empty	ref|NP_190442.1 glutamate-1-semialdehyde 2,1-aminomutase 2 [Arabidopsis thaliana]	ref|NP_190442.1	AT3G48730	NP_190442.1	15229018	50 kDa	TRUE	1	0	8	9
TRUE	Empty	ref|NP_175522.2 putative plastid-lipid-associated protein 12 [Arabidopsis thaliana]	ref|NP_175522.2	AT1G51110	NP_175522.2	30694898	46 kDa		2	0	9	7
TRUE	Empty	ref|NP_186858.1 probable mitochondrial-processing peptidase subunit beta [Arabidopsis thaliana]	ref|NP_186858.1	AT3G02090	NP_186858.1	15232845 (+1)	59 kDa		2	0	10	8
TRUE	Orange	ref|NP_188640.1 T-complex protein 1 subunit alpha [Arabidopsis thaliana]	ref|NP_188640.1	AT3G20050	NP_188640.1	15231024	59 kDa		1		12	11
TRUE	Orange	ref|NP_171717.2 pentatricopeptide repeat-containing protein [Arabidopsis thaliana]	ref|NP_171717.2	AT1G02150	NP_171717.2	22329290	60 kDa		1	0	10	9
TRUE	Orange	ref|NP_186902.1 TCP-1/cpn60 chaperonin family protein [Arabidopsis thaliana]	ref|NP_186902.1	AT3G02530	NP_186902.1	15232923	59 kDa	TRUE	0		9	8
TRUE	Empty	ref|NP_179760.1 glycine-rich RNA-binding protein 7 [Arabidopsis thaliana]	ref|NP_179760.1	AT2G21660	NP_179760.1	15226605	17 kDa	TRUE	5	4	8	5
TRUE	Empty	ref|NP_190941.1 histone H4 [Arabidopsis thaliana]; Duplicate proteins: gi|15226944,gi|30692704,gi|30680368,gi|18390815,gi|18390794,gi|15231283,gi|18424305,gi|18424269	ref|NP_190941.1	AT3G53730	NP_190941.1	15232318	11 kDa		6	5	7	5
TRUE	Empty	ref|NP_176029.1 GTP-binding protein SAR1B [Arabidopsis thaliana]	ref|NP_176029.1	AT1G56330	NP_176029.1	15223516	22 kDa	TRUE	3	2	8	8
TRUE	Empty	ref|NP_187758.1 40S ribosomal protein S14-2 [Arabidopsis thaliana]	ref|NP_187758.1	AT3G11510	NP_187758.1	15229775	16 kDa	TRUE	2	2	9	9
TRUE	Empty	ref|NP_001031551.1 photosystem I P subunit [Arabidopsis thaliana]; Duplicate proteins: gi|18407178	ref|NP_001031551.1	AT2G46820	NP_001031551.1	79324933	18 kDa		3	2	8	8
TRUE	Empty	ref|NP_172563.1 serine/threonine-protein kinase SRK2A [Arabidopsis thaliana]	ref|NP_172563.1	AT1G10940	NP_172563.1	15220251 (+1)	41 kDa	TRUE	10	5	2	1
TRUE	Empty	ref|NP_180873.1 3-ketoacyl-CoA thiolase 2 [Arabidopsis thaliana]	ref|NP_180873.1	AT2G33150	NP_180873.1	15225798	49 kDa		1	1	10	6
TRUE	Empty	ref|NP_197423.1 glucose-1-phosphate adenylyltransferase large subunit 1 [Arabidopsis thaliana]	ref|NP_197423.1	AT5G19220	NP_197423.1	15239684	58 kDa		2	1	9	6
TRUE	Empty	ref|NP_193821.1 tubulin beta-9 chain [Arabidopsis thaliana]	ref|NP_193821.1	AT4G20890	NP_193821.1	15233429	50 kDa	TRUE	16	9	31	36
TRUE	Empty	ref|NP_177381.1 40S ribosomal protein Sa-1 [Arabidopsis thaliana]	ref|NP_177381.1	AT1G72370	NP_177381.1	15218458 (+1)	32 kDa		1	1	8	7
TRUE	Empty	ref|NP_568772.3 probable mediator of RNA polymerase II transcription subunit 36b [Arabidopsis thaliana]	ref|NP_568772.3	AT5G52470	NP_568772.3	30696189	33 kDa		0	0	11	5
TRUE	Empty	ref|NP_564571.1 Formate--tetrahydrofolate ligase [Arabidopsis thaliana]	ref|NP_564571.1	AT1G50480	NP_564571.1	18403095	68 kDa		1	1	9	10
TRUE	Orange	ref|NP_173669.1 patellin 2 [Arabidopsis thaliana]	ref|NP_173669.1	AT1G22530	NP_173669.1	15219901	76 kDa	TRUE	2	3	12	12
TRUE	Orange	ref|NP_564390.1 NAD(P)-binding Rossmann-fold-containing protein [Arabidopsis thaliana]	ref|NP_564390.1	AT1G32220	NP_564390.1	18398333	32 kDa		1		9	9
TRUE	Orange	ref|NP_564560.1 ATP-dependent Clp protease proteolytic subunit-related protein 1 [Arabidopsis thaliana]	ref|NP_564560.1	AT1G49970	NP_564560.1	18402863	43 kDa		1		10	9
TRUE	Empty	ref|NP_051116.1 ribosomal protein S15 (chloroplast) [Arabidopsis thaliana]	ref|NP_051116.1	ATCG01120	NP_051116.1	7525092	11 kDa		2	3	7	8
TRUE	Empty	ref|NP_568128.1 thioredoxin family protein [Arabidopsis thaliana]	ref|NP_568128.1	AT5G03880	NP_568128.1	18414386	37 kDa		2	1	8	8
TRUE	Empty	ref|NP_200987.1 calnexin 1 [Arabidopsis thaliana]	ref|NP_200987.1	AT5G61790	NP_200987.1	15240353	60 kDa		2	1	8	7
TRUE	Empty	ref|NP_563841.1 uncharacterized protein [Arabidopsis thaliana]	ref|NP_563841.1	AT1G09310	NP_563841.1	18391006	20 kDa		1	1	5	7
TRUE	Empty	ref|NP_564667.1 thylakoid lumen protein 18.3 [Arabidopsis thaliana]	ref|NP_564667.1	AT1G54780	NP_564667.1	18405061	31 kDa		3	1	10	8
TRUE	Empty	ref|NP_173732.1 phosphoglucomutase 3 [Arabidopsis thaliana]	ref|NP_173732.1	AT1G23190	NP_173732.1	15220668	63 kDa	TRUE	5	4	12	14
TRUE	Empty	ref|NP_176768.1 NADP+-dependent isocitrate dehydrogenase [Arabidopsis thaliana]	ref|NP_176768.1	AT1G65930	NP_176768.1	15218869	46 kDa		2	1	10	8
TRUE	Empty	ref|NP_001078601.1 40S ribosomal protein S16-3 [Arabidopsis thaliana]	ref|NP_001078601.1	AT5G18380	NP_001078601.1	145334511 (+1)	17 kDa	TRUE	1	2	9	6
TRUE	Orange	ref|NP_568447.1 putative 30S ribosomal protein [Arabidopsis thaliana]	ref|NP_568447.1	AT5G24490	NP_568447.1	18420800	35 kDa		0	1	10	8
TRUE	Orange	ref|NP_568412.1 chaperone protein dnaJ 2 [Arabidopsis thaliana]	ref|NP_568412.1	AT5G22060	NP_568412.1	18420428	46 kDa	TRUE	1	0	9	6
TRUE	Orange	ref|NP_200288.1 thiazole biosynthetic enzyme [Arabidopsis thaliana]	ref|NP_200288.1	AT5G54770	NP_200288.1	15239735	37 kDa		3		13	5
TRUE	Orange	ref|NP_680130.1 bi-functional orotate phosphoribosyltransferase/orotidine-5'-phosphate decarboxylase [Arabidopsis thaliana]	ref|NP_680130.1	AT3G54470	NP_680130.1	22331787	52 kDa			2	7	5
TRUE	Orange	ref|NP_173285.2 2-isopropylmalate synthase [Arabidopsis thaliana]	ref|NP_173285.2	AT1G18500	NP_173285.2	42562149	69 kDa			0	7	7
TRUE	Orange	ref|NP_192386.1 ATP binding cassette protein 1 [Arabidopsis thaliana]	ref|NP_192386.1	AT4G04770	NP_192386.1	15234447	62 kDa				8	8
TRUE	Orange	ref|NP_568076.1 molecular chaperone Hsp40/DnaJ family protein [Arabidopsis thaliana]	ref|NP_568076.1	AT4G39960	NP_568076.1	18420568	48 kDa	TRUE			10	7
TRUE	Empty	ref|NP_051118.1 ribosomal protein S7 (chloroplast) [Arabidopsis thaliana]; Duplicate proteins: gi|7525079	ref|NP_051118.1	ATCG01240; ATCG00900	NP_051118.1	7525094	17 kDa		3	3	5	7
TRUE	Empty	ref|NP_200792.1 Ras-related small GTP-binding family protein [Arabidopsis thaliana]	ref|NP_200792.1	AT5G59840	NP_200792.1	15238542	24 kDa	TRUE	3	1	7	6
TRUE	Empty	ref|NP_051061.1 ribosomal protein S4 (chloroplast) [Arabidopsis thaliana]	ref|NP_051061.1	ATCG00380	NP_051061.1	7525035	23 kDa		1	2	6	9
TRUE	Empty	ref|NP_196014.1 chloroplast signal recognition particle 54 [Arabidopsis thaliana]	ref|NP_196014.1	AT5G03940	NP_196014.1	15237580	61 kDa		2	1	7	8
TRUE	Empty	ref|NP_849898.1 uncharacterized protein [Arabidopsis thaliana]	ref|NP_849898.1	AT1G77122	NP_849898.1	30699240	37 kDa		8	6	1	4
TRUE	Empty	ref|NP_849577.1 S-adenosylmethionine synthetase 1 [Arabidopsis thaliana]; Duplicate proteins: gi|15217781	ref|NP_849577.1	AT1G02500	NP_849577.1	30678312	43 kDa	TRUE	7	3	20	17
TRUE	Orange	ref|NP_195171.2 coatomer subunit gamma [Arabidopsis thaliana]	ref|NP_195171.2	AT4G34450	NP_195171.2	42567389	98 kDa		0	2	5	5
TRUE	Orange	ref|NP_851024.1 transport protein SEC31 [Arabidopsis thaliana]	ref|NP_851024.1	AT3G63460	NP_851024.1	30695804 (+1)	120 kDa		0	0	9	4
TRUE	Orange	ref|NP_850984.4 Heat shock protein 70 [Arabidopsis thaliana]	ref|NP_850984.4	AT1G79920	NP_850984.4	240254409 (+1)	92 kDa		1		6	7
TRUE	Orange	ref|NP_001189713.1 GDP-mannose pyrophosphorylase/ mannose-1-pyrophosphatase [Arabidopsis thaliana]; Duplicate proteins: gi|15225553	ref|NP_001189713.1	AT2G39770	NP_001189713.1	334184825	40 kDa		1		8	10
TRUE	Orange	ref|NP_180668.5 phospholipase A1-IIbeta [Arabidopsis thaliana]; Duplicate proteins: gi|240254483,gi|240254481	ref|NP_180668.5	AT2G31100	NP_180668.5	334184607	44 kDa		1	0	6	9
TRUE	Orange	ref|NP_001031527.1 outer envelope pore protein 16-3 [Arabidopsis thaliana]	ref|NP_001031527.1	AT2G42210	NP_001031527.1	79324885 (+1)	19 kDa		1	0	7	10
TRUE	Orange	ref|NP_001184945.1 ATP-dependent Clp protease proteolytic subunit-related protein 3 [Arabidopsis thaliana]	ref|NP_001184945.1	AT1G09130	NP_001184945.1	334182410 (+1)	41 kDa		0	0	4	6
TRUE	Orange	ref|NP_564497.1 cysteine proteinase RD21a [Arabidopsis thaliana]	ref|NP_564497.1	AT1G47128	NP_564497.1	18401614	51 kDa			0	7	6
TRUE	Orange	ref|NP_175778.1 26S proteasome AAA-ATPase subunit RPT1a [Arabidopsis thaliana]	ref|NP_175778.1	AT1G53750	NP_175778.1	15220930	48 kDa			0	9	6
TRUE	Orange	ref|NP_195708.1 3-deoxy-D-arabino-heptulosonate 7-phosphate synthase 1 [Arabidopsis thaliana]	ref|NP_195708.1	AT4G39980	NP_195708.1	15236093	58 kDa	TRUE			8	6
TRUE	Empty	ref|NP_181256.1 ribosomal protein L11 family protein [Arabidopsis thaliana]	ref|NP_181256.1	AT2G37190	NP_181256.1	15228098 (+1)	18 kDa		2	2	5	8
TRUE	Empty	ref|NP_198682.3 protein ACCLIMATION OF PHOTOSYNTHESIS TO ENVIRONMENT [Arabidopsis thaliana]	ref|NP_198682.3	AT5G38660	NP_198682.3	30693285	31 kDa		3	2	7	6
TRUE	Empty	ref|NP_191139.1 Sedoheptulose-1,7-bisphosphatase [Arabidopsis thaliana]	ref|NP_191139.1	AT3G55800	NP_191139.1	15228194	42 kDa		6	3	2	4
TRUE	Empty	ref|NP_196713.1 aspartate aminotransferase 3 [Arabidopsis thaliana]	ref|NP_196713.1	AT5G11520	NP_196713.1	15239078	49 kDa	TRUE	1	1	9	5
TRUE	Empty	ref|NP_194206.2 rhodanese homology domain-containing protein [Arabidopsis thaliana]	ref|NP_194206.2	AT4G24750	NP_194206.2	79485806	32 kDa		1	1	7	6
TRUE	Empty	ref|NP_178582.1 photosystem II light harvesting complex protein 2.2 [Arabidopsis thaliana]	ref|NP_178582.1	AT2G05070	NP_178582.1	15224465 (+1)	29 kDa	TRUE	8	7	17	21
TRUE	Blue	ref|NP_567921.1 histone deacetylase 14 [Arabidopsis thaliana]	ref|NP_567921.1	AT4G33470	NP_567921.1	18418220	46 kDa		4	6	2	0
TRUE	Orange	ref|NP_001184884.1 tetratricopeptide repeat-containing protein [Arabidopsis thaliana]	ref|NP_001184884.1	AT1G01320	NP_001184884.1	334182214 (+1)	198 kDa	TRUE	3		14	2
TRUE	Orange	ref|NP_180643.1 glutathione S-transferase PHI 9 [Arabidopsis thaliana]	ref|NP_180643.1	AT2G30860	NP_180643.1	15224581	24 kDa	TRUE		1	7	10
TRUE	Orange	ref|NP_564432.3 one-helix protein 2 [Arabidopsis thaliana]	ref|NP_564432.3	AT1G34000	NP_564432.3	42562501	19 kDa		1		6	6
TRUE	Orange	ref|NP_001189687.1 putative sucrose-phosphatase 2 [Arabidopsis thaliana]; Duplicate proteins: gi|42571071,gi|18403970	ref|NP_001189687.1	AT2G35840	NP_001189687.1	334184711	48 kDa			0	8	6
TRUE	Orange	ref|NP_192311.1 fibrillin [Arabidopsis thaliana]	ref|NP_192311.1	AT4G04020	NP_192311.1	15233357	35 kDa			0	7	8
TRUE	Orange	ref|NP_173657.1 Class-II DAHP synthetase family protein [Arabidopsis thaliana]	ref|NP_173657.1	AT1G22410	NP_173657.1	15219878	58 kDa	TRUE			12	9
TRUE	Empty	ref|NP_566549.1 UDP-glucosyl transferase 88A1 [Arabidopsis thaliana]	ref|NP_566549.1	AT3G16520	NP_566549.1	18401155 (+2)	50 kDa		3	3	4	4
TRUE	Empty	ref|NP_190089.2 40S ribosomal protein S20-1 [Arabidopsis thaliana]; Duplicate proteins: gi|145334871,gi|15241768	ref|NP_190089.2	AT3G45030	NP_190089.2	22331606	14 kDa	TRUE	2	2	5	5
TRUE	Empty	ref|NP_001154684.1 peptidyl-prolyl cis-trans isomerase CYP20-3 [Arabidopsis thaliana]	ref|NP_001154684.1	AT3G62030	NP_001154684.1	238480125	34 kDa		3	3	1	2
TRUE	Empty	ref|NP_051110.1 photosystem I subunit VII (chloroplast) [Arabidopsis thaliana]	ref|NP_051110.1	ATCG01060	NP_051110.1	7525086	9 kDa		2	2	6	6
TRUE	Empty	ref|NP_175963.1 photosystem I subunit G [Arabidopsis thaliana]	ref|NP_175963.1	AT1G55670	NP_175963.1	15222757	17 kDa		3	2	5	7
TRUE	Empty	ref|NP_195494.1 xyloglucan endotransglucosylase/hydrolase protein 7 [Arabidopsis thaliana]	ref|NP_195494.1	AT4G37800	NP_195494.1	15235714	34 kDa	TRUE	1	2	3	2
TRUE	Empty	ref|NP_175584.1 ubiquitin-conjugating enzyme family protein [Arabidopsis thaliana]	ref|NP_175584.1	AT1G51730	NP_175584.1	15218023	29 kDa		10	4	1	2
TRUE	Empty	ref|NP_187777.1 Lysyl-tRNA synthetase [Arabidopsis thaliana]	ref|NP_187777.1	AT3G11710	NP_187777.1	15229833	71 kDa		1	1	7	7
TRUE	Empty	ref|NP_200634.1 NADH dehydrogenase-like complex N [Arabidopsis thaliana]	ref|NP_200634.1	AT5G58260	NP_200634.1	15237153	23 kDa		1	1	4	6
TRUE	Empty	ref|NP_188548.2 zinc metalloprotease pitrilysin subfamily A [Arabidopsis thaliana]	ref|NP_188548.2	AT3G19170	NP_188548.2	22331173	121 kDa		2		5	6
TRUE	Empty	ref|NP_565495.1 synaptotagmin A [Arabidopsis thaliana]	ref|NP_565495.1	AT2G20990	NP_565495.1	18399541 (+2)	62 kDa		1		8	6
TRUE	Empty	ref|NP_194116.1 long chain acyl-CoA synthetase 4 [Arabidopsis thaliana]	ref|NP_194116.1	AT4G23850	NP_194116.1	15236634	75 kDa		1		5	4
TRUE	Empty	ref|NP_196848.1 ubiquinol-cytochrome C reductase iron-sulfur subunit [Arabidopsis thaliana]	ref|NP_196848.1	AT5G13440	NP_196848.1	15240627 (+1)	30 kDa		1		9	9
TRUE	Empty	ref|NP_051081.1 ribosomal protein S18 (chloroplast) [Arabidopsis thaliana]	ref|NP_051081.1	ATCG00650	NP_051081.1	7525055	12 kDa			0	7	6
TRUE	Empty	ref|NP_565736.1 transcription factor Pur-alpha 1 [Arabidopsis thaliana]	ref|NP_565736.1	AT2G32080	NP_565736.1	18402871 (+1)	32 kDa		0		7	8
TRUE	Empty	ref|NP_851212.2 phototropin 2 [Arabidopsis thaliana]	ref|NP_851212.2	AT5G58140	NP_851212.2	145362057 (+1)	101 kDa	TRUE			5	6
TRUE	Empty	ref|NP_179461.1 preprotein translocase subunit secY [Arabidopsis thaliana]	ref|NP_179461.1	AT2G18710	NP_179461.1	15224214	59 kDa				6	12
TRUE	Empty	ref|NP_200887.1 ABC transporter F family member 1 [Arabidopsis thaliana]	ref|NP_200887.1	AT5G60790	NP_200887.1	15239436	67 kDa				10	5
TRUE	Empty	ref|NP_564046.1 uncharacterized protein [Arabidopsis thaliana]	ref|NP_564046.1	AT1G18060	NP_564046.1	18394569	25 kDa				9	9
TRUE	Empty	ref|NP_850172.1 ACT domain-containing small subunit of acetolactate synthase protein [Arabidopsis thaliana]	ref|NP_850172.1	AT2G31810	NP_850172.1	30685071	54 kDa				10	5
TRUE	Empty	ref|NP_199898.1 pyruvate dehydrogenase E1 beta [Arabidopsis thaliana]	ref|NP_199898.1	AT5G50850	NP_199898.1	15241286	39 kDa		3	2	5	4
TRUE	Empty	ref|NP_177198.1 beta carbonic anhydrase 4 [Arabidopsis thaliana]	ref|NP_177198.1	AT1G70410	NP_177198.1	15223141	31 kDa		3	3	5	7
TRUE	Empty	ref|NP_199207.1 alcohol dehydrogenase class-3 [Arabidopsis thaliana]	ref|NP_199207.1	AT5G43940	NP_199207.1	15240054	41 kDa		3	3	4	3
TRUE	Empty	ref|NP_198659.1 ribulose bisphosphate carboxylase small chain 1B [Arabidopsis thaliana]	ref|NP_198659.1	AT5G38430	NP_198659.1	15240912	20 kDa	TRUE	22	27	29	30
TRUE	Empty	ref|NP_193016.1 photosystem I subunit L [Arabidopsis thaliana]	ref|NP_193016.1	AT4G12800	NP_193016.1	15235490	23 kDa		3	4	6	4
TRUE	Empty	ref|NP_051087.1 photosystem II protein H (chloroplast) [Arabidopsis thaliana]	ref|NP_051087.1	ATCG00710	NP_051087.1	7525062	8 kDa		4	3	5	5
TRUE	Empty	ref|NP_199641.1 glucose-1-phosphate adenylyltransferase small subunit [Arabidopsis thaliana]	ref|NP_199641.1	AT5G48300	NP_199641.1	15238933	57 kDa		3	2	4	3
TRUE	Empty	ref|NP_195643.1 putative cinnamyl alcohol dehydrogenase 9 [Arabidopsis thaliana]	ref|NP_195643.1	AT4G39330	NP_195643.1	15235022	39 kDa		2	4	2	3
TRUE	Empty	ref|NP_849423.1 PGR5-like protein 1A [Arabidopsis thaliana]; Duplicate proteins: gi|30685973,gi|18416029	ref|NP_849423.1	AT4G22890	NP_849423.1	30685977	36 kDa		1	1	7	8
TRUE	Empty	ref|NP_178234.1 60S ribosomal protein L7-2 [Arabidopsis thaliana]	ref|NP_178234.1	AT2G01250	NP_178234.1	15226212	28 kDa	TRUE	1	0	4	2
TRUE	Empty	ref|NP_568280.1 uncharacterized protein [Arabidopsis thaliana]	ref|NP_568280.1	AT5G12470	NP_568280.1	18416870	41 kDa		1	1	7	8
TRUE	Empty	ref|NP_051095.1 ribosomal protein L16 (chloroplast) [Arabidopsis thaliana]	ref|NP_051095.1	ATCG00790	NP_051095.1	7525070	15 kDa		0	1	6	5
TRUE	Empty	ref|NP_566101.1 chloroplast signal recognition particle component CAO [Arabidopsis thaliana]	ref|NP_566101.1	AT2G47450	NP_566101.1	18407359	41 kDa		1		8	10
TRUE	Blue	ref|NP_187845.1 Nascent polypeptide-associated complex subunit alpha-like protein 1 [Arabidopsis thaliana]	ref|NP_187845.1	AT3G12390	NP_187845.1	15230476	22 kDa	TRUE	5	5		1
TRUE	Empty	ref|NP_565789.2 NAD(P)-binding Rossmann-fold-containing protein [Arabidopsis thaliana]	ref|NP_565789.2	AT2G34460	NP_565789.2	30686068	30 kDa		1		9	7
TRUE	Empty	ref|NP_001031836.1 clathrin adaptor complexes medium subunit family protein [Arabidopsis thaliana]; Duplicate proteins: gi|18414767	ref|NP_001031836.1	AT5G05010	NP_001031836.1	79327017	58 kDa				4	11
TRUE	Empty	ref|NP_051048.1 ribosomal protein S2 (chloroplast) [Arabidopsis thaliana]	ref|NP_051048.1	ATCG00160	NP_051048.1	7525022	27 kDa		4	4	4	5
TRUE	Empty	ref|NP_565656.1 NAD(P)-linked oxidoreductase superfamily protein [Arabidopsis thaliana]	ref|NP_565656.1	AT2G27680	NP_565656.1	18401495	43 kDa		3	3	3	3
TRUE	Empty	ref|NP_568113.1 Isocitrate dehydrogenase [NAD] catalytic subunit 5 [Arabidopsis thaliana]	ref|NP_568113.1	AT5G03290	NP_568113.1	18414179	41 kDa	TRUE	4	1	4	3
TRUE	Empty	ref|NP_564434.1 40S ribosomal protein S18 [Arabidopsis thaliana]; Duplicate proteins: gi|15234790,gi|15219950	ref|NP_564434.1	AT1G34030	NP_564434.1	18399100	18 kDa		3	3	4	6
TRUE	Empty	ref|NP_565787.1 light-harvesting chlorophyll protein complex II subunit B1 [Arabidopsis thaliana]	ref|NP_565787.1	AT2G34430	NP_565787.1	18403549	28 kDa	TRUE	11	7	27	28
TRUE	Empty	ref|NP_191706.2 photosystem I light harvesting complex protein [Arabidopsis thaliana]	ref|NP_191706.2	AT3G61470	NP_191706.2	186511289	28 kDa		4	1	5	5
TRUE	Empty	ref|NP_191703.1 cysteine synthase C1 [Arabidopsis thaliana]	ref|NP_191703.1	AT3G61440	NP_191703.1	15233111	40 kDa		1	3	5	5
TRUE	Empty	ref|NP_051089.1 cytochrome b6/f complex subunit IV (chloroplast) [Arabidopsis thaliana]	ref|NP_051089.1	ATCG00730	NP_051089.1	7525064	17 kDa		2	1	3	3
TRUE	Empty	ref|NP_567487.4 dihydrolipoyl dehydrogenase [Arabidopsis thaliana]	ref|NP_567487.4	AT4G16155	NP_567487.4	240255914	67 kDa		2	1	4	5
TRUE	Empty	ref|NP_567785.1 rhodanese-like domain-containing protein [Arabidopsis thaliana]	ref|NP_567785.1	AT4G27700	NP_567785.1	18417050	25 kDa		1	1	5	8
TRUE	Empty	ref|NP_565885.1 CAX-interacting protein 2/monothiol glutaredoxin [Arabidopsis thaliana]	ref|NP_565885.1	AT2G38270	NP_565885.1	18404699	32 kDa		2	1	9	3
TRUE	Empty	ref|NP_198428.1 glucose-6-phosphate dehydrogenase 1 [Arabidopsis thaliana]	ref|NP_198428.1	AT5G35790	NP_198428.1	15238612	65 kDa		1	1	7	6
TRUE	Empty	ref|NP_172934.1 aspartate semialdehyde dehydrogenase [Arabidopsis thaliana]	ref|NP_172934.1	AT1G14810	NP_172934.1	15223910	41 kDa		0	1	7	5
TRUE	Empty	ref|NP_001117556.1 glutamate decarboxylase 2 [Arabidopsis thaliana]	ref|NP_001117556.1	AT1G65960	NP_001117556.1	186493337	56 kDa		3	0	4	4
TRUE	Empty	ref|NP_001077627.1 elongation factor 1B beta [Arabidopsis thaliana]	ref|NP_001077627.1	AT1G30230	NP_001077627.1	145324076 (+1)	29 kDa	TRUE	1		3	7
TRUE	Empty	ref|NP_566960.1 phosphoglucan phosphatase DSP4 [Arabidopsis thaliana]	ref|NP_566960.1	AT3G52180	NP_566960.1	18409505	43 kDa			1	9	6
TRUE	Empty	ref|NP_849886.1 ADP-glucose pyrophosphorylase family protein [Arabidopsis thaliana]; Duplicate proteins: gi|15222037	ref|NP_849886.1	AT1G74910	NP_849886.1	30699054	46 kDa		0		8	9
TRUE	Empty	ref|NP_176125.1 glutamyl-tRNA reductase 1 [Arabidopsis thaliana]	ref|NP_176125.1	AT1G58290	NP_176125.1	15217924	60 kDa			0	8	5
TRUE	Empty	ref|NP_171923.1 40S ribosomal protein S15-1 [Arabidopsis thaliana]	ref|NP_171923.1	AT1G04270	NP_171923.1	15219697 (+1)	17 kDa	TRUE			5	8
TRUE	Empty	ref|NP_181358.1 Pyridoxal biosynthesis protein PDX1.1 [Arabidopsis thaliana]	ref|NP_181358.1	AT2G38230	NP_181358.1	15224470	33 kDa	TRUE			9	6
TRUE	Empty	ref|NP_849911.1 molecular chaperone Hsp40/DnaJ-like protein [Arabidopsis thaliana]; Duplicate proteins: gi|30699481,gi|18412605	ref|NP_849911.1	AT1G80030	NP_849911.1	30699483	54 kDa				9	9
TRUE	Empty	ref|NP_565508.1 fructose-bisphosphate aldolase 1 [Arabidopsis thaliana]	ref|NP_565508.1	AT2G21330	NP_565508.1	18399660	43 kDa	TRUE	7	6	13	13
TRUE	Empty	ref|NP_197069.1 reversibly glycosylated polypeptide 2 [Arabidopsis thaliana]	ref|NP_197069.1	AT5G15650	NP_197069.1	15242351	41 kDa		4	2	4	3
TRUE	Empty	ref|NP_973996.1 putative 5-enolpyruvylshikimate-3-phosphate synthase [Arabidopsis thaliana]	ref|NP_973996.1	AT1G48860	NP_973996.1	42571811	52 kDa	TRUE	2	1	5	5
TRUE	Empty	ref|NP_201477.1 succinate dehydrogenase [ubiquinone] flavoprotein subunit 1 [Arabidopsis thaliana]	ref|NP_201477.1	AT5G66760	NP_201477.1	15240075	70 kDa		3	1	5	6
TRUE	Empty	ref|NP_197679.1 histone H2B [Arabidopsis thaliana]	ref|NP_197679.1	AT5G22880	NP_197679.1	15237148	16 kDa	TRUE	1	1	5	5
TRUE	Empty	ref|NP_171847.4 coproporphyrinogen III oxidase [Arabidopsis thaliana]	ref|NP_171847.4	AT1G03475	NP_171847.4	240254000	44 kDa		1	1	1	3
TRUE	Empty	ref|NP_197479.1 tubulin alpha-5 [Arabidopsis thaliana]; Duplicate proteins: gi|15241168	ref|NP_197479.1	AT5G19780	NP_197479.1	15241179	50 kDa	TRUE	8	8	23	28
TRUE	Empty	ref|NP_565523.1 uncharacterized protein [Arabidopsis thaliana]	ref|NP_565523.1	AT2G21960	NP_565523.1	18399842	36 kDa		1	1	5	6
TRUE	Empty	ref|NP_172011.1 50S ribosomal protein L6 [Arabidopsis thaliana]	ref|NP_172011.1	AT1G05190	NP_172011.1	15220443	25 kDa		1	0	7	7
TRUE	Empty	ref|NP_194208.1 ribonucleoprotein RBP31 [Arabidopsis thaliana]	ref|NP_194208.1	AT4G24770	NP_194208.1	15233980	36 kDa		8	3	3
TRUE	Empty	ref|NP_001030884.1 DEAD-box ATP-dependent RNA helicase 11 [Arabidopsis thaliana]; Duplicate proteins: gi|42572719,gi|18410973	ref|NP_001030884.1	AT3G58510	NP_001030884.1	79315530	66 kDa	TRUE	2		7	5
TRUE	Empty	ref|NP_174566.1 granule-bound starch synthase 1 [Arabidopsis thaliana]	ref|NP_174566.1	AT1G32900	NP_174566.1	15223331	67 kDa			0	3	8
TRUE	Empty	ref|NP_177882.1 long chain acyl-CoA synthetase 9 [Arabidopsis thaliana]	ref|NP_177882.1	AT1G77590	NP_177882.1	15224012	76 kDa		0		4	3
TRUE	Empty	ref|NP_174408.1 bifunctional aspartokinase/homoserine dehydrogenase 1 [Arabidopsis thaliana]	ref|NP_174408.1	AT1G31230	NP_174408.1	15221653	99 kDa	TRUE			9	8
TRUE	Empty	ref|NP_566129.1 uncharacterized protein [Arabidopsis thaliana]	ref|NP_566129.1	AT3G01060	NP_566129.1	18395692 (+1)	51 kDa				3	4
TRUE	Empty	ref|NP_564284.1 adenine phosphoribosyl transferase 1 [Arabidopsis thaliana]	ref|NP_564284.1	AT1G27450	NP_564284.1	18396344 (+2)	26 kDa				8	7
TRUE	Empty	ref|NP_193656.2 RNAse l inhibitor protein 2 [Arabidopsis thaliana]	ref|NP_193656.2	AT4G19210	NP_193656.2	22328793	68 kDa				10	4
TRUE	Empty	ref|NP_197528.1 sucrose phosphate synthase 1F [Arabidopsis thaliana]	ref|NP_197528.1	AT5G20280	NP_197528.1	15241313	117 kDa				3	3
TRUE	Empty	ref|NP_199747.1 bifunctional {beta}-D-xylosidase/{alpha}-L-arabinofuranosidase [Arabidopsis thaliana]	ref|NP_199747.1	AT5G49360	NP_199747.1	15239867	84 kDa				1	10
TRUE	Empty	ref|NP_189421.1 50S ribosomal protein L12-1 [Arabidopsis thaliana]	ref|NP_189421.1	AT3G27830	NP_189421.1	15232274 (+1)	20 kDa		3	3	1	5
TRUE	Empty	ref|NP_001031721.1 fructose-bisphosphate aldolase 5 [Arabidopsis thaliana]; Duplicate proteins: gi|15236768	ref|NP_001031721.1	AT4G26530	NP_001031721.1	79325271	38 kDa	TRUE	3	3	6	4
TRUE	Empty	ref|NP_849949.1 Bifunctional inhibitor/lipid-transfer protein/seed storage 2S albumin superfamily protein [Arabidopsis thaliana]; Duplicate proteins: gi|18396941	ref|NP_849949.1	AT2G10940	NP_849949.1	30678667	30 kDa		3	2	4	2
TRUE	Empty	ref|NP_180607.1 trans-cinnamate 4-monooxygenase [Arabidopsis thaliana]	ref|NP_180607.1	AT2G30490	NP_180607.1	15224514	58 kDa		2	1	4	2
TRUE	Empty	ref|NP_188048.1 pectin methylesterase 3 [Arabidopsis thaliana]	ref|NP_188048.1	AT3G14310	NP_188048.1	15231828	64 kDa		1	2	4	5
TRUE	Empty	ref|NP_564818.1 Monodehydroascorbate reductase [Arabidopsis thaliana]	ref|NP_564818.1	AT1G63940	NP_564818.1	18407925 (+2)	53 kDa		1	1	4	6
TRUE	Empty	ref|NP_565786.1 photosystem II light harvesting complex protein B1B2 [Arabidopsis thaliana]	ref|NP_565786.1	AT2G34420	NP_565786.1	18403546	28 kDa	TRUE	12	8	28	31
TRUE	Empty	ref|NP_850564.1 40S ribosomal protein S5A [Arabidopsis thaliana]; Duplicate proteins: gi|15229897	ref|NP_850564.1	AT3G11940	NP_850564.1	30681968 (+1)	23 kDa		1	1	5	6
TRUE	Empty	ref|NP_851240.1 D-ribulose-5-phosphate-3-epimerase [Arabidopsis thaliana]; Duplicate proteins: gi|15240250	ref|NP_851240.1	AT5G61410	NP_851240.1	30697525	30 kDa		1	2	5	3
TRUE	Empty	ref|NP_564354.1 Early-responsive to dehydration stress protein (ERD4) [Arabidopsis thaliana]	ref|NP_564354.1	AT1G30360	NP_564354.1	18397470	82 kDa		2	0	2	4
TRUE	Empty	ref|NP_197367.1 3,8-divinyl protochlorophyllide [Arabidopsis thaliana]	ref|NP_197367.1	AT5G18660	NP_197367.1	15239530	46 kDa		3		6	5
TRUE	Empty	ref|NP_568299.1 30S ribosomal protein S13 [Arabidopsis thaliana]	ref|NP_568299.1	AT5G14320	NP_568299.1	18417346	19 kDa			2	3	7
TRUE	Empty	ref|NP_001184966.1 ATP-dependent Clp protease proteolytic subunit 6 [Arabidopsis thaliana]	ref|NP_001184966.1	AT1G11750	NP_001184966.1	334182483	31 kDa		1		6	7
TRUE	Empty	ref|NP_196982.1 formate dehydrogenase [Arabidopsis thaliana]	ref|NP_196982.1	AT5G14780	NP_196982.1	15241492	42 kDa		1	1	3	5
TRUE	Empty	ref|NP_200339.1 cell division protein ftsZ-like protein 1 [Arabidopsis thaliana]	ref|NP_200339.1	AT5G55280	NP_200339.1	15240490	46 kDa		1		7	7
TRUE	Empty	ref|NP_001189875.1 30S ribosomal protein S10 [Arabidopsis thaliana]; Duplicate proteins: gi|15231154	ref|NP_001189875.1	AT3G13120	NP_001189875.1	334185302	21 kDa		0		2	5
TRUE	Empty	ref|NP_173859.1 T-complex protein 1 subunit epsilon [Arabidopsis thaliana]	ref|NP_173859.1	AT1G24510	NP_173859.1	15221770 (+1)	59 kDa		0		6	6
TRUE	Empty	ref|NP_199054.1 Insulinase (peptidase family M16) family protein [Arabidopsis thaliana]	ref|NP_199054.1	AT5G42390	NP_199054.1	15238952	141 kDa				10	5
TRUE	Empty	ref|NP_567820.1 elongation factor Ts family protein [Arabidopsis thaliana]	ref|NP_567820.1	AT4G29060	NP_567820.1	18417320	104 kDa				9	3
TRUE	Empty	ref|NP_850504.1 40S ribosomal protein S7-2 [Arabidopsis thaliana]; Duplicate proteins: gi|15232926	ref|NP_850504.1	AT3G02560	NP_850504.1	30678607	22 kDa	TRUE			12	11
TRUE	Empty	ref|NP_188117.1 protein DJ-1-like A [Arabidopsis thaliana]	ref|NP_188117.1	AT3G14990	NP_188117.1	15232455	42 kDa		2	3	2	2
TRUE	Empty	ref|NP_563707.1 60S ribosomal protein L23 [Arabidopsis thaliana]; Duplicate proteins: gi|15229287,gi|15226102	ref|NP_563707.1	AT1G04480	NP_563707.1	18390397 (+1)	15 kDa		3	2	4	4
TRUE	Empty	ref|NP_566824.1 carbamoyl phosphate synthetase A [Arabidopsis thaliana]	ref|NP_566824.1	AT3G27740	NP_566824.1	18405507	47 kDa		2	3	5	1
TRUE	Empty	ref|NP_173985.1 eukaryotic translation initiation factor 5A-2 [Arabidopsis thaliana]	ref|NP_173985.1	AT1G26630	NP_173985.1	15222741	17 kDa		2	1	4	2
TRUE	Empty	ref|NP_174575.1 plastid ribosomal protein l11 [Arabidopsis thaliana]	ref|NP_174575.1	AT1G32990	NP_174575.1	15223354	23 kDa		1	1	4	5
TRUE	Empty	ref|NP_001185367.1 uncharacterized protein [Arabidopsis thaliana]; Duplicate proteins: gi|15223242	ref|NP_001185367.1	AT1G70770	NP_001185367.1	334183820	67 kDa		2	1	5	4
TRUE	Empty	ref|NP_191911.1 carotenoid 9,10(9',10')-cleavage dioxygenase 1 [Arabidopsis thaliana]	ref|NP_191911.1	AT3G63520	NP_191911.1	15229451	61 kDa		1	1	4	5
TRUE	Empty	ref|NP_197529.1 40S ribosomal protein S8-1 [Arabidopsis thaliana]	ref|NP_197529.1	AT5G20290	NP_197529.1	15241316	25 kDa		5	4	2	1
TRUE	Empty	ref|NP_850372.4 phosphoenolpyruvate carboxylase 2 [Arabidopsis thaliana]; Duplicate proteins: gi|240254631	ref|NP_850372.4	AT2G42600	NP_850372.4	240254633	110 kDa		1	1	5	3
TRUE	Empty	ref|NP_182105.1 DEAD-box ATP-dependent RNA helicase 6 [Arabidopsis thaliana]	ref|NP_182105.1	AT2G45810	NP_182105.1	15225898	60 kDa		2	0	5	5
TRUE	Empty	ref|NP_187837.1 amino acid dehydrogenase family protein [Arabidopsis thaliana]	ref|NP_187837.1	AT3G12290	NP_187837.1	15230449	32 kDa		2	0	5	4
TRUE	Empty	ref|NP_564691.1 ZKT protein containing PDZ, K-box and a TPR region [Arabidopsis thaliana]	ref|NP_564691.1	AT1G55480	NP_564691.1	18405391	37 kDa		0		4	5
TRUE	Empty	ref|NP_200637.1 regulatory particle triple-A ATPase 3 [Arabidopsis thaliana]	ref|NP_200637.1	AT5G58290	NP_200637.1	15237159	46 kDa		0		5	5
TRUE	Empty	ref|NP_193432.4 protein RESISTANCE TO LEPTOSPHAERIA MACULANS 3 [Arabidopsis thaliana]	ref|NP_193432.4	AT4G16990	NP_193432.4	145340318 (+1)	76 kDa				6	5
TRUE	Empty	ref|NP_176409.1 5'-adenylylsulfate reductase 2 [Arabidopsis thaliana]	ref|NP_176409.1	AT1G62180	NP_176409.1	15220723	51 kDa				7	4
TRUE	Empty	ref|NP_171637.1 aspartyl protease family protein [Arabidopsis thaliana]	ref|NP_171637.1	AT1G01300	NP_171637.1	15223368	52 kDa				9	4
TRUE	Empty	ref|NP_568534.1 C-terminal W2 domain of eIF4-gamma/eIF5/eIF2b-epsilon-containing protein [Arabidopsis thaliana]	ref|NP_568534.1	AT5G36230	NP_568534.1	18421544	47 kDa	TRUE			6	5
TRUE	Empty	ref|NP_194417.2 Asx tRNA synthetase (AspRS/AsnRS) class II core domain-contating protein [Arabidopsis thaliana]	ref|NP_194417.2	AT4G26870	NP_194417.2	22328958	60 kDa				7	5
TRUE	Empty	ref|NP_051091.1 ribosomal protein S11 (chloroplast) [Arabidopsis thaliana]	ref|NP_051091.1	ATCG00750	NP_051091.1	7525066	15 kDa				5	6
TRUE	Empty	ref|NP_188718.1 leucine-rich repeat-containing protein [Arabidopsis thaliana]	ref|NP_188718.1	AT3G20820	NP_188718.1	15232373	40 kDa		3	1	3	3
TRUE	Empty	ref|NP_198552.1 uncharacterized protein [Arabidopsis thaliana]	ref|NP_198552.1	AT5G37360	NP_198552.1	15240205	33 kDa		3	1	4	4
TRUE	Empty	ref|NP_176968.1 hydroxypyruvate reductase [Arabidopsis thaliana]	ref|NP_176968.1	AT1G68010	NP_176968.1	15220620 (+1)	42 kDa		1	0	5	2
TRUE	Empty	ref|NP_001077481.1 L-ascorbate peroxidase 1 [Arabidopsis thaliana]	ref|NP_001077481.1	AT1G07890	NP_001077481.1	145323784 (+1)	28 kDa		3	3	2	1
TRUE	Empty	ref|NP_563945.2 60S ribosomal protein L10-1 [Arabidopsis thaliana]	ref|NP_563945.2	AT1G14320	NP_563945.2	30683726	25 kDa		1	0	8	3
TRUE	Empty	ref|NP_171684.2 K efflux antiporter KEA1 [Arabidopsis thaliana]	ref|NP_171684.2	AT1G01790	NP_171684.2	186478038	128 kDa		0	1	5	5
TRUE	Blue	ref|NP_001189745.1 O-acetylserine (thiol) lyase (OAS-TL) isoform oasB [Arabidopsis thaliana]; Duplicate proteins: gi|15224351	ref|NP_001189745.1	AT2G43750	NP_001189745.1	334184908	42 kDa		4	3		1
TRUE	Empty	ref|NP_849772.2 triacylglycerol lipase-like 1 [Arabidopsis thaliana]	ref|NP_849772.2	AT1G45201	NP_849772.2	79588733 (+1)	55 kDa		1		5	5
TRUE	Empty	ref|NP_195348.2 aldehyde dehydrogenase 3F1 [Arabidopsis thaliana]	ref|NP_195348.2	AT4G36250	NP_195348.2	42567452	54 kDa		1		5	5
TRUE	Empty	ref|NP_566966.1 aspartyl protease family protein [Arabidopsis thaliana]	ref|NP_566966.1	AT3G52500	NP_566966.1	18409620	51 kDa		1		6	1
TRUE	Empty	ref|NP_176553.1 putative GMP synthase / glutamine amidotransferase [Arabidopsis thaliana]	ref|NP_176553.1	AT1G63660	NP_176553.1	15222505	59 kDa		1		4	5
TRUE	Empty	ref|NP_189024.1 UDP-D-glucuronate 4-epimerase 6 [Arabidopsis thaliana]	ref|NP_189024.1	AT3G23820	NP_189024.1	15229524	51 kDa		0		5	5
TRUE	Empty	ref|NP_001078768.1 UDP-glucuronic acid decarboxylase 3 [Arabidopsis thaliana]	ref|NP_001078768.1	AT5G59290	NP_001078768.1	145334845 (+1)	40 kDa				5	4
TRUE	Empty	ref|NP_171616.1 RNA-binding (RRM/RBD/RNP motifs) family protein [Arabidopsis thaliana]	ref|NP_171616.1	AT1G01080	NP_171616.1	15223293	33 kDa				7	4
TRUE	Empty	ref|NP_200986.1 TUDOR-SN protein 2 [Arabidopsis thaliana]	ref|NP_200986.1	AT5G61780	NP_200986.1	15240352	108 kDa				7	6
TRUE	Empty	ref|NP_563657.1 ATP-dependent Clp protease proteolytic subunit 5 [Arabidopsis thaliana]	ref|NP_563657.1	AT1G02560	NP_563657.1	18378982	32 kDa				4	7
TRUE	Empty	ref|NP_563871.1 protein EMB2004 [Arabidopsis thaliana]	ref|NP_563871.1	AT1G10510	NP_563871.1	18391166	65 kDa				5	3
TRUE	Empty	ref|NP_194801.4 putative oxidoreductase/electron carrier [Arabidopsis thaliana]	ref|NP_194801.4	AT4G30720	NP_194801.4	145350106	77 kDa				7	4
TRUE	Empty	ref|NP_564880.1 ATP-dependent Clp protease proteolytic subunit 3 [Arabidopsis thaliana]	ref|NP_564880.1	AT1G66670	NP_564880.1	18408572	34 kDa				5	5
TRUE	Empty	ref|NP_051121.1 Ycf2 (chloroplast) [Arabidopsis thaliana]; Duplicate proteins: gi|7525076	ref|NP_051121.1	ATCG01280; ATCG00860	NP_051121.1	7525097	270 kDa				8
TRUE	Empty	ref|NP_001190314.1 voltage dependent anion channel 3 [Arabidopsis thaliana]; Duplicate proteins: gi|15242210	ref|NP_001190314.1	AT5G15090	NP_001190314.1	334187695	29 kDa		2	3	2	2
TRUE	Empty	ref|NP_192640.1 ascorbate peroxidase 4 [Arabidopsis thaliana]	ref|NP_192640.1	AT4G09010	NP_192640.1	15236678	38 kDa		2	4	3	2
TRUE	Empty	ref|NP_189235.1 peroxiredoxin Q [Arabidopsis thaliana]	ref|NP_189235.1	AT3G26060	NP_189235.1	15230982 (+1)	24 kDa		2	2	2	1
TRUE	Empty	ref|NP_190841.1 putative ubiquinol-cytochrome c reductase subunit 9 [Arabidopsis thaliana]	ref|NP_190841.1	AT3G52730	NP_190841.1	15231675	8 kDa		3	1	3	3
TRUE	Empty	ref|NP_566767.1 60S ribosomal protein L5-1 [Arabidopsis thaliana]	ref|NP_566767.1	AT3G25520	NP_566767.1	18404552 (+1)	34 kDa		2	3	4	1
TRUE	Empty	ref|NP_175439.2 Alanyl-tRNA synthetase [Arabidopsis thaliana]	ref|NP_175439.2	AT1G50200	NP_175439.2	30694735 (+1)	110 kDa		2	1	3	1
TRUE	Empty	ref|NP_001077800.1 putative delta-aminolevulinic acid dehydratase [Arabidopsis thaliana]; Duplicate proteins: gi|15222443	ref|NP_001077800.1	AT1G69740	NP_001077800.1	145327197	47 kDa		1	1	3	4
TRUE	Empty	ref|NP_569038.1 dolichyl-diphosphooligosaccharide-protein glycosyltransferase subunit [Arabidopsis thaliana]	ref|NP_569038.1	AT5G66680	NP_569038.1	18425101	49 kDa		2	1	4	3
TRUE	Empty	ref|NP_051083.1 ATP-dependent Clp protease proteolytic subunit (chloroplast) [Arabidopsis thaliana]	ref|NP_051083.1	ATCG00670	NP_051083.1	7525058	22 kDa		1	1	7	4
TRUE	Empty	ref|NP_200238.1 light-harvesting chlorophyll B-binding protein 3 [Arabidopsis thaliana]	ref|NP_200238.1	AT5G54270	NP_200238.1	15239602	29 kDa	TRUE	3	1	6	11
TRUE	Empty	ref|NP_051074.1 photosystem II protein L (chloroplast) [Arabidopsis thaliana]	ref|NP_051074.1	ATCG00560	NP_051074.1	7525048	4 kDa		4	2	2	2
TRUE	Empty	ref|NP_201020.1 uncharacterized protein [Arabidopsis thaliana]	ref|NP_201020.1	AT5G62140	NP_201020.1	15241700	26 kDa		1	1	7	4
TRUE	Empty	ref|NP_196849.1 delta subunit of Mt ATP synthase [Arabidopsis thaliana]	ref|NP_196849.1	AT5G13450	NP_196849.1	15240628	26 kDa		0	0	5	3
TRUE	Empty	ref|NP_974611.1 26S proteasome regulatory subunit Rpn7 [Arabidopsis thaliana]; Duplicate proteins: gi|18416433	ref|NP_974611.1	AT4G24820	NP_974611.1	42573029	44 kDa		0	1	5	3
TRUE	Empty	ref|NP_085524.1 orf25 (mitochondrion) [Arabidopsis thaliana]	ref|NP_085524.1	ATMG00640	NP_085524.1	13449342	22 kDa		1	1	4	6
TRUE	Empty	ref|NP_569019.1 probable xyloglucan endotransglucosylase/hydrolase protein 6 [Arabidopsis thaliana]	ref|NP_569019.1	AT5G65730	NP_569019.1	18424986	34 kDa	TRUE	1	2	5	4
TRUE	Empty	ref|NP_564337.1 glycyl-tRNA synthetase / glycine--tRNA ligase [Arabidopsis thaliana]	ref|NP_564337.1	AT1G29880	NP_564337.1	18397278	82 kDa			1	4	3
TRUE	Empty	ref|NP_176601.1 6-phosphogluconate dehydrogenase, decarboxylating 1 [Arabidopsis thaliana]	ref|NP_176601.1	AT1G64190	NP_176601.1	15222639	53 kDa	TRUE	1		10	9
TRUE	Empty	ref|NP_051047.1 ATP synthase CF0 A subunit (chloroplast) [Arabidopsis thaliana]	ref|NP_051047.1	ATCG00150	NP_051047.1	7525021	27 kDa		1	1	3	5
TRUE	Empty	ref|NP_196474.1 pyruvate kinase [Arabidopsis thaliana]	ref|NP_196474.1	AT5G08570	NP_196474.1	15242313	55 kDa		1	0	5	6
TRUE	Empty	ref|NP_193486.1 RAB GTPase homolog 1C [Arabidopsis thaliana]	ref|NP_193486.1	AT4G17530	NP_193486.1	15236555	22 kDa	TRUE	1		6	7
TRUE	Empty	ref|NP_568375.2 Elongation factor 1-beta 2 [Arabidopsis thaliana]	ref|NP_568375.2	AT5G19510	NP_568375.2	30687350	24 kDa	TRUE	0	0	5	4
TRUE	Empty	ref|NP_567691.1 FtsH extracellular protease [Arabidopsis thaliana]	ref|NP_567691.1	AT4G23940	NP_567691.1	18416240	106 kDa		0	0	7	2
TRUE	Empty	ref|NP_190843.1 plastidial division protein FtsZ2-2 [Arabidopsis thaliana]	ref|NP_190843.1	AT3G52750	NP_190843.1	15231677	50 kDa	TRUE	1		11	9
TRUE	Empty	ref|NP_179576.1 hexokinase 2 [Arabidopsis thaliana]	ref|NP_179576.1	AT2G19860	NP_179576.1	15224857	54 kDa	TRUE	0		4	6
TRUE	Empty	ref|NP_191120.2 delta 1-pyrroline-5-carboxylate synthase 2 [Arabidopsis thaliana]	ref|NP_191120.2	AT3G55610	NP_191120.2	22331808	79 kDa	TRUE			15	11
TRUE	Empty	ref|NP_176277.1 protein HAPLESS 13 [Arabidopsis thaliana]	ref|NP_176277.1	AT1G60780	NP_176277.1	15219810	49 kDa				6	4
TRUE	Empty	ref|NP_177729.1 V-type proton ATPase subunit B1 [Arabidopsis thaliana]	ref|NP_177729.1	AT1G76030	NP_177729.1	15222929 (+1)	54 kDa				4	5
TRUE	Empty	ref|NP_180193.1 3-ketoacyl-CoA synthase 10 [Arabidopsis thaliana]	ref|NP_180193.1	AT2G26250	NP_180193.1	15225270	62 kDa	TRUE			5	6
TRUE	Empty	ref|NP_182103.1 phosphomannomutase [Arabidopsis thaliana]	ref|NP_182103.1	AT2G45790	NP_182103.1	15225896	28 kDa				6	5
TRUE	Empty	ref|NP_192313.3 pyrophosphate--fructose-6-phosphate 1-phosphotransferase [Arabidopsis thaliana]	ref|NP_192313.3	AT4G04040	NP_192313.3	186511513	63 kDa	TRUE			4	7
TRUE	Empty	ref|NP_178157.2 protein EMBRYO DEFECTIVE 2753 [Arabidopsis thaliana]	ref|NP_178157.2	AT1G80410	NP_178157.2	22330770 (+1)	102 kDa				4	5
TRUE	Empty	ref|NP_176001.2 putative GTP-binding protein [Arabidopsis thaliana]	ref|NP_176001.2	AT1G56050	NP_176001.2	42562778	46 kDa				8	5
TRUE	Empty	ref|NP_001031609.1 probable sucrose-phosphate synthase 4 [Arabidopsis thaliana]; Duplicate proteins: gi|42566384	ref|NP_001031609.1	AT4G10120	NP_001031609.1	79325049	119 kDa				5	4
TRUE	Empty	ref|NP_199673.1 putative disease resistance RPP8-like protein 4 [Arabidopsis thaliana]	ref|NP_199673.1	AT5G48620	NP_199673.1	15239027	104 kDa				4	2
TRUE	Empty	ref|NP_194077.1 beta-adaptin-like protein C [Arabidopsis thaliana]	ref|NP_194077.1	AT4G23460	NP_194077.1	15236506	99 kDa				2	4
TRUE	Empty	ref|NP_568389.1 regulatory particle triple-A ATPase 6A [Arabidopsis thaliana]	ref|NP_568389.1	AT5G19990	NP_568389.1	18420092	47 kDa				4	3
TRUE	Empty	ref|NP_565491.1 protein THYLAKOID FORMATION 1 [Arabidopsis thaliana]	ref|NP_565491.1	AT2G20890	NP_565491.1	18399513	34 kDa		2	2	3	3
TRUE	Empty	ref|NP_001078720.1 triose phosphate/phosphate translocator TPT [Arabidopsis thaliana]	ref|NP_001078720.1	AT5G46110	NP_001078720.1	145334749 (+3)	45 kDa		2	2	1	3
TRUE	Empty	ref|NP_199247.1 tubulin beta-4 chain [Arabidopsis thaliana]	ref|NP_199247.1	AT5G44340	NP_199247.1	15241472	50 kDa	TRUE	16	10	32	35
TRUE	Empty	ref|NP_175633.1 photosystem I reaction center subunit H-2 [Arabidopsis thaliana]	ref|NP_175633.1	AT1G52230	NP_175633.1	15218186	15 kDa		2	2	3	2
TRUE	Empty	ref|NP_566108.1 adenine nucleotide alpha hydrolases-like protein [Arabidopsis thaliana]	ref|NP_566108.1	AT2G47710	NP_566108.1	18407428	17 kDa		2	1	3	3
TRUE	Empty	ref|NP_566036.1 protease inhibitor/seed storage/lipid transfer protein (LTP) family protein [Arabidopsis thaliana]	ref|NP_566036.1	AT2G45180	NP_566036.1	18406723	14 kDa		2	1	4	2
TRUE	Empty	ref|NP_001078260.1 60S ribosomal protein L13-1 [Arabidopsis thaliana]	ref|NP_001078260.1	AT3G49010	NP_001078260.1	145332789 (+1)	24 kDa		2	2	3	1
TRUE	Empty	ref|NP_565969.1 Rhodanese/Cell cycle control phosphatase superfamily protein [Arabidopsis thaliana]	ref|NP_565969.1	AT2G42220	NP_565969.1	18405912	26 kDa		1	1	4	3
TRUE	Empty	ref|NP_180055.1 translocon at the inner envelope membrane of chloroplasts 55-II [Arabidopsis thaliana]	ref|NP_180055.1	AT2G24820	NP_180055.1	15224625	61 kDa		2	1	5	1
TRUE	Empty	ref|NP_181583.1 40S ribosomal protein S26-2 [Arabidopsis thaliana]	ref|NP_181583.1	AT2G40510	NP_181583.1	15226694 (+2)	15 kDa		1	1	7	3
TRUE	Empty	ref|NP_187310.1 galactokinase [Arabidopsis thaliana]	ref|NP_187310.1	AT3G06580	NP_187310.1	15230749	54 kDa		1	1	5	4
TRUE	Empty	ref|NP_195907.1 60S ribosomal protein L4-2 [Arabidopsis thaliana]	ref|NP_195907.1	AT5G02870	NP_195907.1	15242558 (+1)	45 kDa		1	1	3	3
TRUE	Empty	ref|NP_191050.1 CAX interacting protein 1 [Arabidopsis thaliana]	ref|NP_191050.1	AT3G54900	NP_191050.1	15233118	19 kDa		1	1	3	3
TRUE	Empty	ref|NP_001031676.1 plasma-membrane associated cation-binding protein 1 [Arabidopsis thaliana]; Duplicate proteins: gi|30685040,gi|15235363	ref|NP_001031676.1	AT4G20260	NP_001031676.1	79325183 (+1)	25 kDa		3	1	2	3
TRUE	Empty	ref|NP_566470.1 dihydrolipoamide acetyltransferase, long form protein [Arabidopsis thaliana]	ref|NP_566470.1	AT3G13930	NP_566470.1	18400212	58 kDa		2	1	4	3
TRUE	Empty	ref|NP_181616.3 4-alpha-glucanotransferase DPE2 [Arabidopsis thaliana]	ref|NP_181616.3	AT2G40840	NP_181616.3	42569818	110 kDa		0	0	1	2
TRUE	Empty	ref|NP_199924.1 transcriptional coactivator/pterin dehydratase [Arabidopsis thaliana]	ref|NP_199924.1	AT5G51110	NP_199924.1	15241386 (+1)	24 kDa		0	1	6	3
TRUE	Empty	ref|NP_568252.1 diaminopimelate decarboxylase 2 [Arabidopsis thaliana]	ref|NP_568252.1	AT5G11880	NP_568252.1	18416698	54 kDa			1	2	4
TRUE	Empty	ref|NP_568564.1 Saccharopine dehydrogenase [Arabidopsis thaliana]	ref|NP_568564.1	AT5G39410	NP_568564.1	18421863	50 kDa		2		1	5
TRUE	Empty	ref|NP_001189723.1 calmodulin-like protein 4 [Arabidopsis thaliana]; Duplicate proteins: gi|15226833	ref|NP_001189723.1	AT2G41100	NP_001189723.1	334184848 (+1)	37 kDa			1	2	6
TRUE	Empty	ref|NP_188434.2 WD40 domain-containing protein [Arabidopsis thaliana]	ref|NP_188434.2	AT3G18060	NP_188434.2	22331145	66 kDa		1		3	3
TRUE	Empty	ref|NP_197456.1 aspartate aminotransferase [Arabidopsis thaliana]	ref|NP_197456.1	AT5G19550	NP_197456.1	15239772	44 kDa	TRUE	1		8	4
TRUE	Empty	ref|NP_196703.1 uncharacterized protein [Arabidopsis thaliana]	ref|NP_196703.1	AT5G11420	NP_196703.1	15239049	40 kDa	TRUE	1		2	2
TRUE	Empty	ref|NP_192202.1 putative elongation factor Tu [Arabidopsis thaliana]	ref|NP_192202.1	AT4G02930	NP_192202.1	15236220	49 kDa	TRUE	1		7	8
TRUE	Empty	ref|NP_189791.1 V-type proton ATPase subunit H [Arabidopsis thaliana]	ref|NP_189791.1	AT3G42050	NP_189791.1	15228443	50 kDa			1	5	6
TRUE	Empty	ref|NP_187988.1 beta galactosidase 1 [Arabidopsis thaliana]	ref|NP_187988.1	AT3G13750	NP_187988.1	15231354	94 kDa		1	1		5
TRUE	Empty	ref|NP_188171.2 peptidyl-prolyl cis-trans isomerase CYP37 [Arabidopsis thaliana]	ref|NP_188171.2	AT3G15520	NP_188171.2	42564190	50 kDa		1		5	6
TRUE	Empty	ref|NP_199475.1 clathrin adaptor complexes medium subunit family protein [Arabidopsis thaliana]	ref|NP_199475.1	AT5G46630	NP_199475.1	15237475	49 kDa			0	4	7
TRUE	Empty	ref|NP_566637.2 D-3-phosphoglycerate dehydrogenase [Arabidopsis thaliana]	ref|NP_566637.2	AT3G19480	NP_566637.2	42565022	62 kDa	TRUE	1		5	6
TRUE	Empty	ref|NP_193348.1 arabinose kinase 1 [Arabidopsis thaliana]	ref|NP_193348.1	AT4G16130	NP_193348.1	15234819	114 kDa		0		5	5
TRUE	Empty	ref|NP_190979.1 uncoupling family protein PUMP2 [Arabidopsis thaliana]	ref|NP_190979.1	AT3G54110	NP_190979.1	15232420	33 kDa		0		4	3
TRUE	Empty	ref|NP_187084.6 protein EMBRYO DEFECTIVE 2458 [Arabidopsis thaliana]	ref|NP_187084.6	AT3G04340	NP_187084.6	240255277	152 kDa		0		6	3
TRUE	Empty	ref|NP_194380.1 chloroplast sulfur E [Arabidopsis thaliana]	ref|NP_194380.1	AT4G26500	NP_194380.1	15236742	41 kDa				5	5
TRUE	Empty	ref|NP_564384.1 protein LUTEIN DEFICIENT 5 [Arabidopsis thaliana]	ref|NP_564384.1	AT1G31800	NP_564384.1	18398119	67 kDa				4	3
TRUE	Empty	ref|NP_568675.1 lon protease-like 2 [Arabidopsis thaliana]	ref|NP_568675.1	AT5G47040	NP_568675.1	18422747	98 kDa				4	6
TRUE	Empty	ref|NP_850502.1 6-phosphogluconate dehydrogenase, decarboxylating 3 [Arabidopsis thaliana]; Duplicate proteins: gi|15232888	ref|NP_850502.1	AT3G02360	NP_850502.1	30678559	54 kDa	TRUE			8	7
TRUE	Empty	ref|NP_850862.1 chaperone DnaJ-domain containing protein [Arabidopsis thaliana]	ref|NP_850862.1	AT5G21430	NP_850862.1	30688196	24 kDa				6	6
TRUE	Empty	ref|NP_850781.2 ABC transporter G family member 22 [Arabidopsis thaliana]; Duplicate proteins: gi|18415230	ref|NP_850781.2	AT5G06530	NP_850781.2	79597808	83 kDa				5	5
TRUE	Empty	ref|NP_175120.1 AAA-type ATPase family protein [Arabidopsis thaliana]	ref|NP_175120.1	AT1G45000	NP_175120.1	15219503 (+1)	45 kDa				6	3
TRUE	Empty	ref|NP_566333.1 elongation factor EF-P [Arabidopsis thaliana]	ref|NP_566333.1	AT3G08740	NP_566333.1	18398225	26 kDa				5	2
TRUE	Empty	ref|NP_189086.1 protein high chlorophyll fluorescence 101 [Arabidopsis thaliana]	ref|NP_189086.1	AT3G24430	NP_189086.1	15230111	58 kDa				4	2
TRUE	Empty	ref|NP_565212.1 cell division protease ftsH-12 [Arabidopsis thaliana]	ref|NP_565212.1	AT1G79560	NP_565212.1	18412421	115 kDa				5	2
TRUE	Empty	ref|NP_001190172.1 uncharacterized protein, partial [Arabidopsis thaliana]	ref|NP_001190172.1	AT3G63540	NP_001190172.1	334186238	16 kDa				3	7
TRUE	Empty	ref|NP_190864.1 peroxiredoxin-2E [Arabidopsis thaliana]	ref|NP_190864.1	AT3G52960	NP_190864.1	15231718	25 kDa		2	2	2	2
TRUE	Empty	ref|NP_199112.1 thioredoxin H3 [Arabidopsis thaliana]	ref|NP_199112.1	AT5G42980	NP_199112.1	15239136	13 kDa		3	4	2	1
TRUE	Empty	ref|NP_181092.1 putative plastid-lipid-associated protein 3 [Arabidopsis thaliana]	ref|NP_181092.1	AT2G35490	NP_181092.1	15227428	41 kDa		1	1	3	2
TRUE	Empty	ref|NP_190870.1 60S ribosomal protein L24-2 [Arabidopsis thaliana]	ref|NP_190870.1	AT3G53020	NP_190870.1	15231730 (+1)	19 kDa		1	1	4	5
TRUE	Empty	ref|NP_174327.1 photosystem I reaction center subunit psaK [Arabidopsis thaliana]	ref|NP_174327.1	AT1G30380	NP_174327.1	15220733	13 kDa		1	1	5	4
TRUE	Empty	ref|NP_189215.1 dihydrolipoamide S-acetyltransferase [Arabidopsis thaliana]	ref|NP_189215.1	AT3G25860	NP_189215.1	15230922	50 kDa		2	1	4	1
TRUE	Empty	ref|NP_192171.1 V-type proton ATPase subunit F [Arabidopsis thaliana]	ref|NP_192171.1	AT4G02620	NP_192171.1	15235431	14 kDa		1	1	4	3
TRUE	Empty	ref|NP_001078516.1 Histone H3.3 [Arabidopsis thaliana]	ref|NP_001078516.1	AT4G40030	NP_001078516.1	145334271 (+1)	19 kDa		1	1	1	2
TRUE	Empty	ref|NP_192161.1 glutathione S-transferase F2 [Arabidopsis thaliana]	ref|NP_192161.1	AT4G02520	NP_192161.1	15235401	24 kDa	TRUE	1	3	4	2
TRUE	Empty	ref|NP_194730.1 uncharacterized protein [Arabidopsis thaliana]	ref|NP_194730.1	AT4G30010	NP_194730.1	15233805	10 kDa		1	0	0	2
TRUE	Empty	ref|NP_189041.1 heat shock protein 60 [Arabidopsis thaliana]	ref|NP_189041.1	AT3G23990	NP_189041.1	15229559	61 kDa	TRUE	2	1	4	3
TRUE	Empty	ref|NP_567346.1 nucleoside diphosphate kinase 1 [Arabidopsis thaliana]	ref|NP_567346.1	AT4G09320	NP_567346.1	18413214	19 kDa		1	2	4	1
TRUE	Empty	ref|NP_175610.1 putative mitochondrial-processing peptidase subunit alpha-1 [Arabidopsis thaliana]	ref|NP_175610.1	AT1G51980	NP_175610.1	15218090	54 kDa		1	1	2	3
TRUE	Empty	ref|NP_195188.1 small subunit ribosomal protein 16 [Arabidopsis thaliana]	ref|NP_195188.1	AT4G34620	NP_195188.1	15236166	13 kDa		1	2	2	5
TRUE	Empty	ref|NP_190798.1 ATP synthase subunit D [Arabidopsis thaliana]	ref|NP_190798.1	AT3G52300	NP_190798.1	15231176	20 kDa		1	1	4	2
TRUE	Empty	ref|NP_565124.1 Alba DNA/RNA-binding protein [Arabidopsis thaliana]	ref|NP_565124.1	AT1G76010	NP_565124.1	18410994	37 kDa	TRUE	0	1	4	1
TRUE	Empty	ref|NP_177735.1 thioredoxin-like protein CDSP32 [Arabidopsis thaliana]	ref|NP_177735.1	AT1G76080	NP_177735.1	15222954	34 kDa		0	2	2	2
TRUE	Empty	ref|NP_188668.1 aspartate carbamoyltransferase [Arabidopsis thaliana]	ref|NP_188668.1	AT3G20330	NP_188668.1	15231112	43 kDa		0	1	3	5
TRUE	Empty	ref|NP_566056.1 cell division protein FtsY [Arabidopsis thaliana]	ref|NP_566056.1	AT2G45770	NP_566056.1	18406885 (+1)	40 kDa		2		5	2
TRUE	Empty	ref|NP_171668.1 aquaporin PIP1-3 [Arabidopsis thaliana]	ref|NP_171668.1	AT1G01620	NP_171668.1	15223438	31 kDa	TRUE	1		4	5
TRUE	Empty	ref|NP_563729.1 peptidase M50 family protein [Arabidopsis thaliana]	ref|NP_563729.1	AT1G05140	NP_563729.1	18390484	48 kDa	TRUE	1		5	4
TRUE	Empty	ref|NP_567532.1 light-harvesting-like protein Lil3:1 [Arabidopsis thaliana]	ref|NP_567532.1	AT4G17600	NP_567532.1	18414927	29 kDa			1	3	3
TRUE	Empty	ref|NP_568244.2 DEAD-box ATP-dependent RNA helicase 15 [Arabidopsis thaliana]; Duplicate proteins: gi|18416493	ref|NP_568244.2	AT5G11170	NP_568244.2	186522075	48 kDa		1		2	1
TRUE	Empty	ref|NP_201448.2 GTP-binding protein Era-like protein [Arabidopsis thaliana]	ref|NP_201448.2	AT5G66470	NP_201448.2	22328152	49 kDa		1	1	3	1
TRUE	Empty	ref|NP_568372.1 rhodanese-like/PpiC domain-containing protein 12 [Arabidopsis thaliana]	ref|NP_568372.1	AT5G19370	NP_568372.1	18419898	33 kDa		1		4	4
TRUE	Empty	ref|NP_190394.3 glycyl-tRNA synthetase 2 [Arabidopsis thaliana]	ref|NP_190394.3	AT3G48110	NP_190394.3	79436767	120 kDa		1		3	4
TRUE	Empty	ref|NP_001077793.1 30S ribosomal protein 3-1 [Arabidopsis thaliana]	ref|NP_001077793.1	AT1G68590	NP_001077793.1	145326692 (+1)	18 kDa		1		3	5
TRUE	Empty	ref|NP_564530.1 Glutamyl-tRNA(Gln) amidotransferase subunit B [Arabidopsis thaliana]	ref|NP_564530.1	AT1G48520	NP_564530.1	18402234	61 kDa		1		5	4
TRUE	Empty	ref|NP_564099.1 ATP sulfurylase 2 [Arabidopsis thaliana]	ref|NP_564099.1	AT1G19920	NP_564099.1	18394801	54 kDa	TRUE	1		7	4
TRUE	Empty	ref|NP_568325.1 14-3-3-like protein GF14 upsilon [Arabidopsis thaliana]	ref|NP_568325.1	AT5G16050	NP_568325.1	18417863	30 kDa	TRUE		2	8	10
TRUE	Empty	ref|NP_051113.1 NADH dehydrogenase subunit I (chloroplast) [Arabidopsis thaliana]	ref|NP_051113.1	ATCG01090	NP_051113.1	7525089	20 kDa		1		5	4
TRUE	Empty	ref|NP_195437.1 thioredoxin-like protein HCF164 [Arabidopsis thaliana]	ref|NP_195437.1	AT4G37200	NP_195437.1	15235475	29 kDa		0	0	3	5
TRUE	Empty	ref|NP_195077.1 3-deoxy-d-arabino-heptulosonate 7-phosphate synthase [Arabidopsis thaliana]	ref|NP_195077.1	AT4G33510	NP_195077.1	15234217	56 kDa	TRUE	0		8	5
TRUE	Empty	ref|NP_568229.1 14-3-3-like protein GF14 lambda [Arabidopsis thaliana]	ref|NP_568229.1	AT5G10450	NP_568229.1	18416277 (+3)	28 kDa	TRUE		2	8	8
TRUE	Empty	ref|NP_180715.1 glutathione peroxidase GPx [Arabidopsis thaliana]	ref|NP_180715.1	AT2G31570	NP_180715.1	15225103	19 kDa	TRUE	0	0	2	2
TRUE	Empty	ref|NP_566911.1 cyclin-dependent kinase A-1 [Arabidopsis thaliana]	ref|NP_566911.1	AT3G48750	NP_566911.1	18408696	34 kDa		0		4	4
TRUE	Empty	ref|NP_001078265.1 uncharacterized protein [Arabidopsis thaliana]; Duplicate proteins: gi|18408931	ref|NP_001078265.1	AT3G49720	NP_001078265.1	145332799	29 kDa				6	5
TRUE	Empty	ref|NP_173519.1 pyrophosphate--fructose 6-phosphate 1-phosphotransferase subunit alpha 1 [Arabidopsis thaliana]	ref|NP_173519.1	AT1G20950	NP_173519.1	15218074	67 kDa				5	4
TRUE	Empty	ref|NP_569013.1 organellar oligopeptidase A [Arabidopsis thaliana]	ref|NP_569013.1	AT5G65620	NP_569013.1	18424970	89 kDa				3	4
TRUE	Empty	ref|NP_190685.2 GDP-mannose 4,6 dehydratase 2 [Arabidopsis thaliana]	ref|NP_190685.2	AT3G51160	NP_190685.2	186510910	42 kDa				4	5
TRUE	Empty	ref|NP_190556.2 ADP-ribosylation factor-like A1C [Arabidopsis thaliana]	ref|NP_190556.2	AT3G49870	NP_190556.2	22331720	20 kDa	TRUE			4	4
TRUE	Empty	ref|NP_001031221.1 3-ketoacyl-acyl carrier protein synthase III [Arabidopsis thaliana]; Duplicate proteins: gi|15221522	ref|NP_001031221.1	AT1G62640	NP_001031221.1	79320515	43 kDa				5	4
TRUE	Empty	ref|NP_849786.1 40S ribosomal protein S7-1 [Arabidopsis thaliana]; Duplicate proteins: gi|15221972	ref|NP_849786.1	AT1G48830	NP_849786.1	30694420	22 kDa	TRUE			4	3
TRUE	Empty	ref|NP_198937.1 glutathione S-transferase THETA 1 [Arabidopsis thaliana]	ref|NP_198937.1	AT5G41210	NP_198937.1	15237583	28 kDa				5	4
TRUE	Empty	ref|NP_199028.1 mitochondrial substrate carrier family protein [Arabidopsis thaliana]	ref|NP_199028.1	AT5G42130	NP_199028.1	15238301	44 kDa				4	2
TRUE	Empty	ref|NP_173947.1 chaperonin 60 subunit beta 4 [Arabidopsis thaliana]	ref|NP_173947.1	AT1G26230	NP_173947.1	15222666 (+1)	67 kDa	TRUE			7	4
TRUE	Empty	ref|NP_001032163.1 uncharacterized protein [Arabidopsis thaliana]	ref|NP_001032163.1	AT5G66420	NP_001032163.1	79332734	81 kDa				3	2
TRUE	Empty	ref|NP_192019.1 adenine nucleotide transporter 1 [Arabidopsis thaliana]	ref|NP_192019.1	AT4G01100	NP_192019.1	15234063 (+1)	38 kDa				7	2
TRUE	Empty	ref|NP_174210.1 26S proteasome non-ATPase regulatory subunit 9 [Arabidopsis thaliana]	ref|NP_174210.1	AT1G29150	NP_174210.1	15218845	47 kDa				4	2
TRUE	Empty	ref|NP_193113.1 cytochrome P450 83A1 [Arabidopsis thaliana]	ref|NP_193113.1	AT4G13770	NP_193113.1	15236349	57 kDa				5	1
TRUE	Empty	ref|NP_568750.1 chaperone protein ClpD [Arabidopsis thaliana]	ref|NP_568750.1	AT5G51070	NP_568750.1	18423233	103 kDa	TRUE	1		1	7
TRUE	Empty	ref|NP_195631.1 40S ribosomal protein S25-4 [Arabidopsis thaliana]	ref|NP_195631.1	AT4G39200	NP_195631.1	15234970 (+1)	12 kDa	TRUE	2	2	3	3
TRUE	Empty	ref|NP_188286.1 translationally-controlled tumor protein-like protein [Arabidopsis thaliana]	ref|NP_188286.1	AT3G16640	NP_188286.1	15228276	19 kDa		1	1	2	3
TRUE	Empty	ref|NP_193037.1 putative quinone-oxidoreductase-like protein [Arabidopsis thaliana]	ref|NP_193037.1	AT4G13010	NP_193037.1	15235549	34 kDa		1	1	5	2
TRUE	Empty	ref|NP_200795.1 histone H2A 6 [Arabidopsis thaliana]	ref|NP_200795.1	AT5G59870	NP_200795.1	15238549	16 kDa	TRUE	1	1	2	2
TRUE	Empty	ref|NP_565697.1 [acyl-carrier-protein] S-malonyltransferase [Arabidopsis thaliana]	ref|NP_565697.1	AT2G30200	NP_565697.1	18402286	42 kDa		1	1	3	3
TRUE	Empty	ref|NP_568336.1 glutathione S-transferase DHAR3 [Arabidopsis thaliana]	ref|NP_568336.1	AT5G16710	NP_568336.1	18418055	29 kDa		2	4	1	1
TRUE	Empty	ref|NP_565116.1 GA-responsive GAST1 protein-like protein [Arabidopsis thaliana]	ref|NP_565116.1	AT1G75750	NP_565116.1	18410924 (+1)	11 kDa		3	3	2	1
TRUE	Empty	ref|NP_179616.1 photosystem I subunit E-2 [Arabidopsis thaliana]	ref|NP_179616.1	AT2G20260	NP_179616.1	15225331	15 kDa	TRUE	3	3	6	2
TRUE	Empty	ref|NP_194243.1 peptide methionine sulfoxide reductase A4 [Arabidopsis thaliana]	ref|NP_194243.1	AT4G25130	NP_194243.1	15234942	29 kDa		1	2	2	2
TRUE	Empty	ref|NP_193450.1 RAB GTPase homolog B1C [Arabidopsis thaliana]	ref|NP_193450.1	AT4G17170	NP_193450.1	15235981	23 kDa	TRUE	1	1	4	4
TRUE	Empty	ref|NP_187143.1 40S ribosomal protein S24-1 [Arabidopsis thaliana]	ref|NP_187143.1	AT3G04920	NP_187143.1	15229845	15 kDa	TRUE	1		3	4
TRUE	Empty	ref|NP_566564.1 Adenine nucleotide alpha hydrolases-like superfamily protein [Arabidopsis thaliana]	ref|NP_566564.1	AT3G17020	NP_566564.1	18401345	18 kDa			2	3	4
TRUE	Empty	ref|NP_181259.1 chloroplast RNA binding protein [Arabidopsis thaliana]	ref|NP_181259.1	AT2G37220	NP_181259.1	15228102	31 kDa	TRUE	2	1	4
TRUE	Empty	ref|NP_567972.1 subtilisin-like serine protease 2 [Arabidopsis thaliana]	ref|NP_567972.1	AT4G34980	NP_567972.1	18418552	81 kDa		1		3	2
TRUE	Empty	ref|NP_001077901.1 cyclophilin ROC3 [Arabidopsis thaliana]	ref|NP_001077901.1	AT2G16600	NP_001077901.1	145328732 (+1)	16 kDa			2	2	3
TRUE	Empty	ref|NP_191556.1 methylenetetrahydrofolate reductase 1 [Arabidopsis thaliana]	ref|NP_191556.1	AT3G59970	NP_191556.1	15232215	66 kDa	TRUE		1	3	3
TRUE	Empty	ref|NP_568550.1 NADH-ubiquinone oxidoreductase subunit [Arabidopsis thaliana]	ref|NP_568550.1	AT5G37510	NP_568550.1	18421656 (+1)	82 kDa			1	5	2
TRUE	Empty	ref|NP_565954.1 NADPH-dependent thioredoxin reductase C [Arabidopsis thaliana]	ref|NP_565954.1	AT2G41680	NP_565954.1	18405775	58 kDa			1	4	3
TRUE	Empty	ref|NP_563848.1 elongation factor EF-1 gamma subunit [Arabidopsis thaliana]	ref|NP_563848.1	AT1G09640	NP_563848.1	18391048	47 kDa	TRUE		1	10	9
TRUE	Empty	ref|NP_195504.2 heat shock protein 70-1 [Arabidopsis thaliana]	ref|NP_195504.2	AT4G37910	NP_195504.2	30691626	73 kDa	TRUE		1	5	5
TRUE	Empty	ref|NP_001030851.1 aquaporin PIP2-1 [Arabidopsis thaliana]; Duplicate proteins: gi|15231810	ref|NP_001030851.1	AT3G53420	NP_001030851.1	79314872	30 kDa	TRUE	1		3	2
TRUE	Empty	ref|NP_568342.1 protein ENHANCER OF SOS3-1 [Arabidopsis thaliana]	ref|NP_568342.1	AT5G17170	NP_568342.1	18418200	28 kDa		1		3	5
TRUE	Empty	ref|NP_187678.1 plastidic SufC-like ATP-binding cassette/ATPase [Arabidopsis thaliana]	ref|NP_187678.1	AT3G10670	NP_187678.1	15228351	37 kDa			0	3	3
TRUE	Empty	ref|NP_179164.1 Ferredoxin--nitrite reductase [Arabidopsis thaliana]	ref|NP_179164.1	AT2G15620	NP_179164.1	15226573	66 kDa			0	4	1
TRUE	Empty	ref|NP_190710.1 strictosidine synthase-like 4 [Arabidopsis thaliana]	ref|NP_190710.1	AT3G51420	NP_190710.1	15230477	42 kDa		0		4	3
TRUE	Empty	ref|NP_566043.1 FASCICLIN-like arabinogalactan protein 8 [Arabidopsis thaliana]	ref|NP_566043.1	AT2G45470	NP_566043.1	18406799	43 kDa		0		2	3
TRUE	Empty	ref|NP_195252.1 Isocitrate dehydrogenase [NAD] regulatory subunit 1 [Arabidopsis thaliana]	ref|NP_195252.1	AT4G35260	NP_195252.1	15236932	40 kDa			0	3	4
TRUE	Empty	ref|NP_172191.1 6-phosphofructo-2-kinase/fructose-2,6-bisphosphatase [Arabidopsis thaliana]	ref|NP_172191.1	AT1G07110	NP_172191.1	15222304	83 kDa			0	2	6
TRUE	Empty	ref|NP_195345.1 ferulic acid 5-hydroxylase 1 [Arabidopsis thaliana]	ref|NP_195345.1	AT4G36220	NP_195345.1	15234332	59 kDa		0		4	2
TRUE	Empty	ref|NP_001078565.1 kinesin CDKA;1 associated 1 [Arabidopsis thaliana]	ref|NP_001078565.1	AT5G10470	NP_001078565.1	145334367 (+1)	141 kDa				5	3
TRUE	Empty	ref|NP_182106.1 Remorin family protein [Arabidopsis thaliana]	ref|NP_182106.1	AT2G45820	NP_182106.1	15225899	21 kDa	TRUE			6	4
TRUE	Empty	ref|NP_187204.1 regulatory particle triple-A ATPase 5A [Arabidopsis thaliana]	ref|NP_187204.1	AT3G05530	NP_187204.1	15230005	47 kDa				5	4
TRUE	Empty	ref|NP_194642.1 hexokinase 1 [Arabidopsis thaliana]	ref|NP_194642.1	AT4G29130	NP_194642.1	15233457	54 kDa	TRUE			6	6
TRUE	Empty	ref|NP_051062.1 NADH dehydrogenase subunit J (chloroplast) [Arabidopsis thaliana]	ref|NP_051062.1	ATCG00420	NP_051062.1	7525036	19 kDa				4	4
TRUE	Empty	ref|NP_001031915.1 sucrose synthase 1 [Arabidopsis thaliana]; Duplicate proteins: gi|15242073	ref|NP_001031915.1	AT5G20830	NP_001031915.1	79328294	93 kDa				3	6
TRUE	Empty	ref|NP_189127.1 60S ribosomal protein L13a-2 [Arabidopsis thaliana]	ref|NP_189127.1	AT3G24830	NP_189127.1	15230197	23 kDa	TRUE			3	3
TRUE	Empty	ref|NP_001078288.1 chlorophyll a-b binding protein 6 [Arabidopsis thaliana]	ref|NP_001078288.1	AT3G54890	NP_001078288.1	145332845 (+1)	23 kDa				4	4
TRUE	Empty	ref|NP_197745.1 26S proteasome non-ATPase regulatory subunit 14 [Arabidopsis thaliana]	ref|NP_197745.1	AT5G23540	NP_197745.1	15237785	34 kDa				4	3
TRUE	Empty	ref|NP_566265.1 long-chain acyl-CoA synthetase 6 [Arabidopsis thaliana]	ref|NP_566265.1	AT3G05970	NP_566265.1	18397422	77 kDa				3	4
TRUE	Blue	ref|NP_179618.1 zinc finger CCCH domain-containing protein 21 [Arabidopsis thaliana]	ref|NP_179618.1	AT2G20280	NP_179618.1	15225335	42 kDa		4	3
TRUE	Empty	ref|NP_195193.1 40S ribosomal protein S3a-2 [Arabidopsis thaliana]	ref|NP_195193.1	AT4G34670	NP_195193.1	15236171	30 kDa	TRUE			16	12
TRUE	Empty	ref|NP_001077580.1 Ycf37-like photosystem I biogenesis related protein [Arabidopsis thaliana]	ref|NP_001077580.1	AT1G22700	NP_001077580.1	145323982 (+2)	24 kDa				2	2
TRUE	Empty	ref|NP_051037.1 ribosomal protein S12 (chloroplast) [Arabidopsis thaliana]; Duplicate proteins: gi|7525057	ref|NP_051037.1	ATCG00905; ATCG00065; ATCG01230	NP_051037.1	7525080	14 kDa				4	3
TRUE	Blue	ref|NP_563681.1 transcription initiation factor TFIIE alpha subunit [Arabidopsis thaliana]	ref|NP_563681.1	AT1G03280	NP_563681.1	18379079	54 kDa		2	3
TRUE	Empty	ref|NP_196832.1 aspartokinase 1 [Arabidopsis thaliana]	ref|NP_196832.1	AT5G13280	NP_196832.1	15240593	62 kDa	TRUE			7	3
TRUE	Empty	ref|NP_191850.2 protein CHLOROPLAST RIBOSOME RELEASE FACTOR 1 [Arabidopsis thaliana]	ref|NP_191850.2	AT3G62910	NP_191850.2	22331914	48 kDa				2	6
TRUE	Empty	ref|NP_568200.1 uncharacterized protein [Arabidopsis thaliana]	ref|NP_568200.1	AT5G08540	NP_568200.1	18415850	39 kDa				2	2
TRUE	Empty	ref|NP_190879.1 DEAD-box ATP-dependent RNA helicase 38 [Arabidopsis thaliana]	ref|NP_190879.1	AT3G53110	NP_190879.1	15231748	55 kDa				5	1
TRUE	Empty	ref|NP_567394.1 hydrolase, alpha/beta fold family protein [Arabidopsis thaliana]	ref|NP_567394.1	AT4G12830	NP_567394.1	18413878	44 kDa				4	1
TRUE	Empty	ref|NP_566541.1 protein EMBRYO DEFECTIVE 2083 [Arabidopsis thaliana]	ref|NP_566541.1	AT3G16290	NP_566541.1	18401080	100 kDa				6	1
TRUE	Empty	ref|NP_187342.1 fatty acid beta-oxidation multifunctional protein MFP2 [Arabidopsis thaliana]	ref|NP_187342.1	AT3G06860	NP_187342.1	15231317	79 kDa				2	4
TRUE	Empty	ref|NP_196816.1 peptidyl-prolyl cis-trans isomerase CYP20-2 [Arabidopsis thaliana]	ref|NP_196816.1	AT5G13120	NP_196816.1	15240008	28 kDa		1	1	1	1
TRUE	Empty	ref|NP_564030.2 glyoxylate reductase 2 [Arabidopsis thaliana]	ref|NP_564030.2	AT1G17650	NP_564030.2	79346256	38 kDa		1	1	2	3
TRUE	Empty	ref|NP_181837.1 Aconitase/3-isopropylmalate dehydratase protein [Arabidopsis thaliana]	ref|NP_181837.1	AT2G43090	NP_181837.1	15224221	27 kDa		1	2	3	1
TRUE	Empty	ref|NP_194630.1 fatty acid beta-oxidation multifunctional protein AIM1 [Arabidopsis thaliana]	ref|NP_194630.1	AT4G29010	NP_194630.1	15235527	78 kDa		1	1	4	4
TRUE	Empty	ref|NP_192853.1 V-type proton ATPase subunit E1 [Arabidopsis thaliana]	ref|NP_192853.1	AT4G11150	NP_192853.1	15237054	26 kDa		1	0	3	1
TRUE	Empty	ref|NP_190926.1 diaminopimelate epimerase [Arabidopsis thaliana]	ref|NP_190926.1	AT3G53580	NP_190926.1	15231841	39 kDa		1	3	2	1
TRUE	Empty	ref|NP_197563.1 germin-like protein subfamily 3 member 3 [Arabidopsis thaliana]	ref|NP_197563.1	AT5G20630	NP_197563.1	15242028	22 kDa		1	1	4	3
TRUE	Empty	ref|NP_188660.3 pumilio 5 [Arabidopsis thaliana]	ref|NP_188660.3	AT3G20250	NP_188660.3	30685690	107 kDa		2	2	1	1	0
TRUE	Empty	ref|NP_191104.1 triosephosphate isomerase [Arabidopsis thaliana]	ref|NP_191104.1	AT3G55440	NP_191104.1	15233272	27 kDa	TRUE	1	2	4	3
TRUE	Empty	ref|NP_188447.1 TCP-1/cpn60 chaperonin family protein [Arabidopsis thaliana]	ref|NP_188447.1	AT3G18190	NP_188447.1	15229595	58 kDa		1	1	4	3
TRUE	Empty	ref|NP_180080.1 phospholipid hydroperoxide glutathione peroxidase 1 [Arabidopsis thaliana]	ref|NP_180080.1	AT2G25080	NP_180080.1	15224678	26 kDa	TRUE	0	0	2	3
TRUE	Empty	ref|NP_172491.1 transcription factor lim1 [Arabidopsis thaliana]	ref|NP_172491.1	AT1G10200	NP_172491.1	15218450	21 kDa		0	1	1	1
TRUE	Empty	ref|NP_180995.1 60S ribosomal protein L18a-2 [Arabidopsis thaliana]	ref|NP_180995.1	AT2G34480	NP_180995.1	15226755	21 kDa		1	0	2	3
TRUE	Empty	ref|NP_001185075.1 MLP-like protein 423 [Arabidopsis thaliana]; Duplicate proteins: gi|15221646	ref|NP_001185075.1	AT1G24020	NP_001185075.1	334182804	17 kDa		0	1	3	2
TRUE	Empty	ref|NP_194439.1 60S ribosomal protein L14-2 [Arabidopsis thaliana]	ref|NP_194439.1	AT4G27090	NP_194439.1	15236981	16 kDa		2		3	3
TRUE	Empty	ref|NP_187789.1 TCP-1/cpn60 chaperonin family protein [Arabidopsis thaliana]	ref|NP_187789.1	AT3G11830	NP_187789.1	15229866 (+1)	60 kDa			2	2	3
TRUE	Empty	ref|NP_190651.1 oxygen-evolving enhancer protein 1-2 [Arabidopsis thaliana]	ref|NP_190651.1	AT3G50820	NP_190651.1	15230324	35 kDa	TRUE	8	5	10
TRUE	Empty	ref|NP_565176.1 14-3-3-like protein GF14 omega [Arabidopsis thaliana]	ref|NP_565176.1	AT1G78300	NP_565176.1	18411901	29 kDa	TRUE	3		6	8
TRUE	Empty	ref|NP_564167.1 14-3-3-like protein GF14 epsilon [Arabidopsis thaliana]	ref|NP_564167.1	AT1G22300	NP_564167.1	18395103 (+2)	29 kDa	TRUE	2		8	7
TRUE	Empty	ref|NP_567917.4 pectinesterase 44 [Arabidopsis thaliana]	ref|NP_567917.4	AT4G33220	NP_567917.4	240256136	59 kDa		1		3	1
TRUE	Empty	ref|NP_193932.1 protein SKU5 similar 4 [Arabidopsis thaliana]	ref|NP_193932.1	AT4G22010	NP_193932.1	15234688	60 kDa		1		4	1
TRUE	Empty	ref|NP_564048.1 putative FKBP-type peptidyl-prolyl cis-trans isomerase 5 [Arabidopsis thaliana]	ref|NP_564048.1	AT1G18170	NP_564048.1	18394580	27 kDa		1		5	3
TRUE	Blue	ref|NP_190806.1 chloroplast RNA-binding protein 33 [Arabidopsis thaliana]	ref|NP_190806.1	AT3G52380	NP_190806.1	15231200	36 kDa		4	2	1
TRUE	Empty	ref|NP_001185152.1 60S ribosomal protein L3-1 [Arabidopsis thaliana]; Duplicate proteins: gi|334183074,gi|334183072,gi|334183070,gi|334183068,gi|79319275,gi|42571751,gi|15218306	ref|NP_001185152.1	AT1G43170	NP_001185152.1	334183076	45 kDa		0	1	2	3
TRUE	Empty	ref|NP_564660.1 uncharacterized protein [Arabidopsis thaliana]	ref|NP_564660.1	AT1G54520	NP_564660.1	18404967	43 kDa		1		4	3
TRUE	Empty	ref|NP_193157.1 phytoene desaturase 3 [Arabidopsis thaliana]	ref|NP_193157.1	AT4G14210	NP_193157.1	15236439 (+1)	63 kDa		1		4	2
TRUE	Empty	ref|NP_851077.1 myrosinase 1 [Arabidopsis thaliana]	ref|NP_851077.1	AT5G26000	NP_851077.1	30690085 (+1)	61 kDa	TRUE	1	2	3
TRUE	Empty	ref|NP_567831.1 thioredoxin-like 2-2 [Arabidopsis thaliana]	ref|NP_567831.1	AT4G29670	NP_567831.1	18417441 (+1)	26 kDa			1	2	4
TRUE	Empty	ref|NP_680473.2 phototropic-responsive NPH3-like protein [Arabidopsis thaliana]	ref|NP_680473.2	AT5G67385	NP_680473.2	79579427	68 kDa			1	3	5
TRUE	Empty	ref|NP_189295.3 peptide chain release factor eRF subunit 1 [Arabidopsis thaliana]	ref|NP_189295.3	AT3G26618	NP_189295.3	42565216	49 kDa		2	2	1	0
TRUE	Empty	ref|NP_566268.1 peroxiredoxin-2F [Arabidopsis thaliana]	ref|NP_566268.1	AT3G06050	NP_566268.1	18397457	21 kDa		0		5	1
TRUE	Empty	ref|NP_849483.1 aspartate aminotransferase [Arabidopsis thaliana]; Duplicate proteins: gi|15236129	ref|NP_849483.1	AT4G31990	NP_849483.1	30689228 (+2)	50 kDa	TRUE		0	5	3
TRUE	Empty	ref|NP_564404.1 non-intrinsic ABC protein 6 [Arabidopsis thaliana]	ref|NP_564404.1	AT1G32500	NP_564404.1	18398463	53 kDa		0		2	2
TRUE	Empty	ref|NP_001078148.1 translational initiation factor 4A-1 [Arabidopsis thaliana]	ref|NP_001078148.1	AT3G13920	NP_001078148.1	145332383 (+1)	46 kDa	TRUE	5		25	25
TRUE	Empty	ref|NP_194973.1 Cytochrome bd ubiquinol oxidase [Arabidopsis thaliana]	ref|NP_194973.1	AT4G32470	NP_194973.1	15236811	15 kDa				4	4
TRUE	Empty	ref|NP_566091.1 putative plastid-lipid-associated protein 10 [Arabidopsis thaliana]	ref|NP_566091.1	AT2G46910	NP_566091.1	18407205	32 kDa				3	3
TRUE	Empty	ref|NP_566991.2 Adenine nucleotide alpha hydrolases-like superfamily protein [Arabidopsis thaliana]	ref|NP_566991.2	AT3G53990	NP_566991.2	30693971	18 kDa				4	3
TRUE	Empty	ref|NP_190881.2 carotene epsilon-monooxygenase [Arabidopsis thaliana]	ref|NP_190881.2	AT3G53130	NP_190881.2	42565881	61 kDa				3	5
TRUE	Empty	ref|NP_187956.1 TCP-1/cpn60 chaperonin family protein [Arabidopsis thaliana]	ref|NP_187956.1	AT3G13470	NP_187956.1	15231255	63 kDa	TRUE			48	43
TRUE	Empty	ref|NP_201073.1 H(+)-ATPase 11 [Arabidopsis thaliana]	ref|NP_201073.1	AT5G62670	NP_201073.1	15241907	105 kDa	TRUE			7	10
TRUE	Empty	ref|NP_566285.1 beta-glucosidase-like SFR2 [Arabidopsis thaliana]	ref|NP_566285.1	AT3G06510	NP_566285.1	18397601 (+1)	71 kDa				4	4
TRUE	Empty	ref|NP_567405.1 3-isopropylmalate dehydratase [Arabidopsis thaliana]	ref|NP_567405.1	AT4G13430	NP_567405.1	18414006	55 kDa				4	3
TRUE	Empty	ref|NP_568702.1 uncharacterized protein [Arabidopsis thaliana]	ref|NP_568702.1	AT5G48790	NP_568702.1	18422955	36 kDa				3	4
TRUE	Empty	ref|NP_850874.1 glutamyl/glutaminyl-tRNA synthetase, class Ic [Arabidopsis thaliana]	ref|NP_850874.1	AT5G26710	NP_850874.1	30690281	81 kDa				3	2
TRUE	Empty	ref|NP_187958.1 Lysyl-tRNA synthetase, class II [Arabidopsis thaliana]	ref|NP_187958.1	AT3G13490	NP_187958.1	15231261	68 kDa				5	2
TRUE	Empty	ref|NP_568133.1 DNA gyrase subunit B [Arabidopsis thaliana]	ref|NP_568133.1	AT5G04130	NP_568133.1	18414465	81 kDa				5	2
TRUE	Empty	ref|NP_565645.1 uncharacterized protein [Arabidopsis thaliana]	ref|NP_565645.1	AT2G27290	NP_565645.1	18401383	22 kDa				5	1
TRUE	Empty	ref|NP_172500.1 dynamin-like protein 6 [Arabidopsis thaliana]	ref|NP_172500.1	AT1G10290	NP_172500.1	15218486	99 kDa	TRUE			17	10
TRUE	Empty	ref|NP_174351.1 coatomer subunit epsilon-1 [Arabidopsis thaliana]	ref|NP_174351.1	AT1G30630	NP_174351.1	15221463	33 kDa				2	4
TRUE	Empty	ref|NP_180832.1 26S proteasome regulatory complex, non-ATPase subcomplex, Rpn2/Psmd1 subunit [Arabidopsis thaliana]	ref|NP_180832.1	AT2G32730	NP_180832.1	15225733	109 kDa				3	1
TRUE	Empty	ref|NP_200227.1 caffeic acid/5-hydroxyferulic acid O-methyltransferase [Arabidopsis thaliana]	ref|NP_200227.1	AT5G54160	NP_200227.1	15239571	40 kDa				5	2
TRUE	Empty	ref|NP_195909.1 HXXXD-type acyl-transferase-like protein [Arabidopsis thaliana]	ref|NP_195909.1	AT5G02890	NP_195909.1	15242562	39 kDa				5	2
TRUE	Empty	ref|NP_196552.1 26S proteasome regulatory particle non-ATPase subunit 5A [Arabidopsis thaliana]	ref|NP_196552.1	AT5G09900	NP_196552.1	15242545 (+1)	51 kDa				2	1
TRUE	Empty	ref|NP_850450.1 TGF-beta receptor interacting protein 1 [Arabidopsis thaliana]; Duplicate proteins: gi|15225954	ref|NP_850450.1	AT2G46280	NP_850450.1	30690302	36 kDa				1	2
TRUE	Empty	ref|NP_051063.1 NADH dehydrogenase subunit K (chloroplast) [Arabidopsis thaliana]	ref|NP_051063.1	ATCG00430	NP_051063.1	7525037	25 kDa		0		3	0
TRUE	Empty	ref|NP_199203.1 myosin 2 [Arabidopsis thaliana]	ref|NP_199203.1	AT5G43900	NP_199203.1	15240028 (+1)	170 kDa	TRUE			4	1
TRUE	Empty	ref|NP_565091.1 uncharacterized protein [Arabidopsis thaliana]	ref|NP_565091.1	AT1G74730	NP_565091.1	18410681	21 kDa		2	2	1	1
TRUE	Empty	ref|NP_563807.1 UDP-D-apiose/UDP-D-xylose synthase 2 [Arabidopsis thaliana]	ref|NP_563807.1	AT1G08200	NP_563807.1	18390863	44 kDa	TRUE	1	1	3	2
TRUE	Empty	ref|NP_187531.1 60S acidic ribosomal protein P0-2 [Arabidopsis thaliana]	ref|NP_187531.1	AT3G09200	NP_187531.1	15232603	34 kDa		1	2	2	2
TRUE	Empty	ref|NP_194664.1 profilin 2 [Arabidopsis thaliana]	ref|NP_194664.1	AT4G29350	NP_194664.1	15233538	14 kDa		1	1	1	2
TRUE	Empty	ref|NP_201385.2 Thioredoxin superfamily protein [Arabidopsis thaliana]	ref|NP_201385.2	AT5G65840	NP_201385.2	22328122	30 kDa		1	1	3	2
TRUE	Empty	ref|NP_194782.1 gamma-glutamyl peptidase 1 [Arabidopsis thaliana]	ref|NP_194782.1	AT4G30530	NP_194782.1	15234763	28 kDa		1	1	3	2
TRUE	Empty	ref|NP_187815.2 putative double era-like GTPase [Arabidopsis thaliana]	ref|NP_187815.2	AT3G12080	NP_187815.2	30682040	73 kDa		2	1	2	1
TRUE	Empty	ref|NP_175645.1 coatomer subunit beta'-2 [Arabidopsis thaliana]	ref|NP_175645.1	AT1G52360	NP_175645.1	15218215 (+1)	104 kDa	TRUE	8	3	9	8
TRUE	Empty	ref|NP_173173.3 alanine aminotransferase [Arabidopsis thaliana]	ref|NP_173173.3	AT1G17290	NP_173173.3	42562119	60 kDa		1	2	1	1
TRUE	Empty	ref|NP_973549.1 60S acidic ribosomal protein P2-2 [Arabidopsis thaliana]; Duplicate proteins: gi|30683617,gi|15226230	ref|NP_973549.1	AT2G27710	NP_973549.1	42570951	11 kDa	TRUE	2	2	2	1
TRUE	Empty	ref|NP_850972.1 uncharacterized protein [Arabidopsis thaliana]	ref|NP_850972.1	AT1G67700	NP_850972.1	30697554 (+2)	26 kDa		1	1	3	0
TRUE	Empty	ref|NP_177873.1 L-ascorbate peroxidase [Arabidopsis thaliana]	ref|NP_177873.1	AT1G77490	NP_177873.1	15223971	46 kDa		2	0	1	1
TRUE	Empty	ref|NP_171994.1 1-aminocyclopropane-1-carboxylate oxidase [Arabidopsis thaliana]	ref|NP_171994.1	AT1G05010	NP_171994.1	15220386	37 kDa	TRUE	0	1	2	2
TRUE	Empty	ref|NP_176794.1 glutamine synthetase [Arabidopsis thaliana]	ref|NP_176794.1	AT1G66200	NP_176794.1	15219598 (+1)	39 kDa	TRUE	1	1	2	3
TRUE	Empty	ref|NP_176814.1 calmodulin 4 [Arabidopsis thaliana]; Duplicate proteins: gi|15240343	ref|NP_176814.1	AT1G66410	NP_176814.1	15219652 (+4)	17 kDa		1	2	2	0
TRUE	Empty	ref|NP_198158.1 40S ribosomal protein S24-2 [Arabidopsis thaliana]	ref|NP_198158.1	AT5G28060	NP_198158.1	15241125	15 kDa	TRUE	1	1	3	5
TRUE	Empty	ref|NP_001078075.1 fumarate hydratase 1 [Arabidopsis thaliana]; Duplicate proteins: gi|15226618	ref|NP_001078075.1	AT2G47510	NP_001078075.1	145331433	53 kDa		0	0	1	3
TRUE	Empty	ref|NP_175852.1 rubredoxin-like protein [Arabidopsis thaliana]	ref|NP_175852.1	AT1G54500	NP_175852.1	15221842	22 kDa		1		3	2
TRUE	Empty	ref|NP_200925.1 40S ribosomal protein S19-3 [Arabidopsis thaliana]	ref|NP_200925.1	AT5G61170	NP_200925.1	15240154	16 kDa	TRUE		1	1	3
TRUE	Empty	ref|NP_199380.1 peptidyl-prolyl cis-trans isomerase FKBP13 [Arabidopsis thaliana]	ref|NP_199380.1	AT5G45680	NP_199380.1	15242472	22 kDa		3	3	1
TRUE	Empty	ref|NP_001190373.1 tubulin beta-8 chain [Arabidopsis thaliana]; Duplicate proteins: gi|18420724	ref|NP_001190373.1	AT5G23860	NP_001190373.1	334187880	51 kDa	TRUE	14		31	33
TRUE	Empty	ref|NP_563907.1 ATP-dependent Clp protease proteolytic subunit-related protein 2 [Arabidopsis thaliana]	ref|NP_563907.1	AT1G12410	NP_563907.1	18391391	31 kDa		1		4	2
TRUE	Empty	ref|NP_191950.2 bifunctional sn-glycerol-3-phosphate 2-O-acyltransferase/phosphatase [Arabidopsis thaliana]	ref|NP_191950.2	AT4G00400	NP_191950.2	42566190	56 kDa	TRUE	0		2	3
TRUE	Empty	ref|NP_196924.1 isopropylmalate dehydrogenase 1 [Arabidopsis thaliana]	ref|NP_196924.1	AT5G14200	NP_196924.1	15241338 (+1)	44 kDa		1		1	1
TRUE	Empty	ref|NP_001154442.1 peptidase M1 family protein [Arabidopsis thaliana]	ref|NP_001154442.1	AT1G63770	NP_001154442.1	238478952 (+2)	101 kDa			0	1	2
TRUE	Empty	ref|NP_564689.1 S-adenosyl-L-methionine-dependent methyltransferases superfamily protein [Arabidopsis thaliana]	ref|NP_564689.1	AT1G55450	NP_564689.1	18405387 (+1)	34 kDa		0	0	3	3
TRUE	Empty	ref|NP_193372.6 pentatricopeptide repeat-containing protein SVR7 [Arabidopsis thaliana]	ref|NP_193372.6	AT4G16390	NP_193372.6	240255936	78 kDa		1		3	3
TRUE	Empty	ref|NP_564108.1 Alba DNA/RNA-binding protein [Arabidopsis thaliana]	ref|NP_564108.1	AT1G20220	NP_564108.1	18394837	34 kDa	TRUE		0	3	2
TRUE	Empty	ref|NP_051094.1 ribosomal protein L14 (chloroplast) [Arabidopsis thaliana]	ref|NP_051094.1	ATCG00780	NP_051094.1	7525069	14 kDa		0		3	3
TRUE	Empty	ref|NP_850489.1 V-type proton ATPase subunit G1 [Arabidopsis thaliana]; Duplicate proteins: gi|15232110	ref|NP_850489.1	AT3G01390	NP_850489.1	30678328	12 kDa		0		4	3
TRUE	Empty	ref|NP_196855.1 ribosomal protein L10 [Arabidopsis thaliana]	ref|NP_196855.1	AT5G13510	NP_196855.1	15240644	25 kDa			0	3	2
TRUE	Empty	ref|NP_179916.1 poly(A) binding protein 4 [Arabidopsis thaliana]	ref|NP_179916.1	AT2G23350	NP_179916.1	15227815	72 kDa	TRUE	0		4	2
TRUE	Empty	ref|NP_001030908.1 calcium-dependent lipid-binding transcriptional regulator [Arabidopsis thaliana]; Duplicate proteins: gi|15233028	ref|NP_001030908.1	AT3G61050	NP_001030908.1	79315898	55 kDa				4	4
TRUE	Empty	ref|NP_198091.2 Mog1/PsbP/DUF1795-like photosystem II reaction center PsbP family protein [Arabidopsis thaliana]	ref|NP_198091.2	AT5G27390	NP_198091.2	145358477	27 kDa				4	3
TRUE	Empty	ref|NP_196470.1 NADH dehydrogenase [ubiquinone] flavoprotein 1 [Arabidopsis thaliana]	ref|NP_196470.1	AT5G08530	NP_196470.1	15242306	53 kDa				4	3
TRUE	Empty	ref|NP_194096.1 calcium-dependent protein kinase 6 [Arabidopsis thaliana]	ref|NP_194096.1	AT4G23650	NP_194096.1	15236560	59 kDa				3	5
TRUE	Empty	ref|NP_189997.1 chaperone protein dnaJ 3 [Arabidopsis thaliana]	ref|NP_189997.1	AT3G44110	NP_189997.1	15229874	46 kDa	TRUE			8	8
TRUE	Empty	ref|NP_195662.1 developmentally regulated G-protein [Arabidopsis thaliana]	ref|NP_195662.1	AT4G39520	NP_195662.1	15235111	41 kDa				3	4
TRUE	Empty	ref|NP_190441.1 HXXXD-type acyl-transferase family protein [Arabidopsis thaliana]	ref|NP_190441.1	AT3G48720	NP_190441.1	15229017	48 kDa				3	3
TRUE	Empty	ref|NP_191096.1 very-long-chain enoyl-CoA reductase [Arabidopsis thaliana]	ref|NP_191096.1	AT3G55360	NP_191096.1	15233250	36 kDa				3	3
TRUE	Empty	ref|NP_199220.1 glutathione gamma-glutamylcysteinyltransferase 1 [Arabidopsis thaliana]	ref|NP_199220.1	AT5G44070	NP_199220.1	15240084	54 kDa				2	5
TRUE	Empty	ref|NP_195916.1 40S ribosomal protein S23-2 [Arabidopsis thaliana]	ref|NP_195916.1	AT5G02960	NP_195916.1	15242574 (+1)	16 kDa				4	3
TRUE	Empty	ref|NP_567521.1 ATP-dependent Clp protease proteolytic subunit-related protein 4 [Arabidopsis thaliana]	ref|NP_567521.1	AT4G17040	NP_567521.1	18414804	33 kDa				3	3
TRUE	Empty	ref|NP_001190785.1 dolichyl-diphosphooligosaccharide--protein glycosyltransferase subunit 2 [Arabidopsis thaliana]; Duplicate proteins: gi|22328844	ref|NP_001190785.1	AT4G21150	NP_001190785.1	334186764	75 kDa				3	3
TRUE	Empty	ref|NP_001078277.1 UDP-glucuronic acid decarboxylase 1 [Arabidopsis thaliana]	ref|NP_001078277.1	AT3G53520	NP_001078277.1	145332823 (+3)	40 kDa				2	3
TRUE	Empty	ref|NP_051070.1 photosystem I assembly protein Ycf4 (chloroplast) [Arabidopsis thaliana]	ref|NP_051070.1	ATCG00520	NP_051070.1	7525044	21 kDa				3	3
TRUE	Empty	ref|NP_182134.2 Nuclear transport factor 2 family protein [Arabidopsis thaliana]	ref|NP_182134.2	AT2G46100	NP_182134.2	30690220	27 kDa				3	4
TRUE	Empty	ref|NP_197589.1 TCP-1/cpn60 chaperonin family protein [Arabidopsis thaliana]	ref|NP_197589.1	AT5G20890	NP_197589.1	15242093	57 kDa				3	4
TRUE	Empty	ref|NP_563851.1 aspartyl protease-like protein [Arabidopsis thaliana]	ref|NP_563851.1	AT1G09750	NP_563851.1	18391062	48 kDa				2	3
TRUE	Empty	ref|NP_001184893.1 glutathione S-transferase F6 [Arabidopsis thaliana]; Duplicate proteins: gi|15218640	ref|NP_001184893.1	AT1G02930	NP_001184893.1	334182253	23 kDa	TRUE			2	3
TRUE	Empty	ref|NP_174225.2 SecY protein transport family protein [Arabidopsis thaliana]	ref|NP_174225.2	AT1G29310	NP_174225.2	186479015 (+1)	52 kDa				3	1
TRUE	Empty	ref|NP_188610.1 DEAD-box ATP-dependent RNA helicase 2 [Arabidopsis thaliana]	ref|NP_188610.1	AT3G19760	NP_188610.1	15230945	46 kDa	TRUE			6	3
TRUE	Empty	ref|NP_001117225.1 putative methyltransferase PMT8 [Arabidopsis thaliana]; Duplicate proteins: gi|18390392	ref|NP_001117225.1	AT1G04430	NP_001117225.1	186478123	71 kDa	TRUE			1	2
TRUE	Empty	ref|NP_565915.2 subtilisin-like serine protease [Arabidopsis thaliana]	ref|NP_565915.2	AT2G39850	NP_565915.2	145360808	88 kDa				3	1
TRUE	Empty	ref|NP_197857.2 uncharacterized protein [Arabidopsis thaliana]	ref|NP_197857.2	AT5G24690	NP_197857.2	22327037	57 kDa				2	1
TRUE	Empty	ref|NP_199191.1 sulfate adenylyltransferase [Arabidopsis thaliana]	ref|NP_199191.1	AT5G43780	NP_199191.1	15239983	52 kDa	TRUE			5	5
TRUE	Empty	ref|NP_171654.1 putative desiccation-related protein LEA14 [Arabidopsis thaliana]	ref|NP_171654.1	AT1G01470	NP_171654.1	15223413	17 kDa				1	3
TRUE	Empty	ref|NP_001185408.1 dehydrin ERD14 [Arabidopsis thaliana]; Duplicate proteins: gi|15222983	ref|NP_001185408.1	AT1G76180	NP_001185408.1	334183935	21 kDa		1	1	2	1
TRUE	Empty	ref|NP_196422.1 uncharacterized protein [Arabidopsis thaliana]	ref|NP_196422.1	AT5G08050	NP_196422.1	15241507	17 kDa		1	1	1	2
TRUE	Empty	ref|NP_565093.1 NAD(P)H:plastoquinone dehydrogenase complex subunit O [Arabidopsis thaliana]	ref|NP_565093.1	AT1G74880	NP_565093.1	18410719	18 kDa		2	2	2	1
TRUE	Empty	ref|NP_085479.1 NADH dehydrogenase subunit 9 (mitochondrion) [Arabidopsis thaliana]	ref|NP_085479.1	ATMG00070	NP_085479.1	13449296	23 kDa		1	1	2	2
TRUE	Empty	ref|NP_566988.1 actin 3 [Arabidopsis thaliana]; Duplicate proteins: gi|79324605,gi|30687201	ref|NP_566988.1	AT3G53750	NP_566988.1	18409908	42 kDa	TRUE	7	8	16	13
TRUE	Empty	ref|NP_195155.1 SWIB/MDM2 domain-containing protein [Arabidopsis thaliana]	ref|NP_195155.1	AT4G34290	NP_195155.1	15235320	16 kDa		1	1	1	1
TRUE	Empty	ref|NP_564840.1 NDH-dependent cyclic electron flow 1 [Arabidopsis thaliana]	ref|NP_564840.1	AT1G64770	NP_564840.1	18408126 (+1)	38 kDa		1	1	2	1
TRUE	Empty	ref|NP_565561.1 uncharacterized protein [Arabidopsis thaliana]	ref|NP_565561.1	AT2G24020	NP_565561.1	18400436 (+1)	20 kDa		1	1	2	2
TRUE	Empty	ref|NP_001184990.1 salt tolerance-related protein [Arabidopsis thaliana]; Duplicate proteins: gi|334182563,gi|18394049	ref|NP_001184990.1	AT1G13930	NP_001184990.1	334182565	16 kDa		2	2	2	1
TRUE	Empty	ref|NP_564819.2 2-C-methyl-D-erythritol 2,4-cyclodiphosphate synthase [Arabidopsis thaliana]	ref|NP_564819.2	AT1G63970	NP_564819.2	22330411 (+1)	24 kDa		1	1	2	1
TRUE	Empty	ref|NP_172630.1 polyadenylate-binding protein RBP45B [Arabidopsis thaliana]	ref|NP_172630.1	AT1G11650	NP_172630.1	15221071 (+1)	44 kDa		2	1	1	1
TRUE	Empty	ref|NP_182095.1 40S ribosomal protein S27-1 [Arabidopsis thaliana]	ref|NP_182095.1	AT2G45710	NP_182095.1	15225550 (+1)	9 kDa		1	1	1	2
TRUE	Empty	ref|NP_178052.1 metacaspase 4 [Arabidopsis thaliana]	ref|NP_178052.1	AT1G79340	NP_178052.1	15219345	45 kDa		1	0	2	2
TRUE	Empty	ref|NP_173153.1 SOUL heme-binding protein [Arabidopsis thaliana]	ref|NP_173153.1	AT1G17100	NP_173153.1	15220033	25 kDa		1	0	1	1
TRUE	Empty	ref|NP_851227.1 actin depolymerizing factor 3 [Arabidopsis thaliana]	ref|NP_851227.1	AT5G59880	NP_851227.1	30697295 (+1)	16 kDa		1	0	2	2
TRUE	Empty	ref|NP_199522.2 chlorophyll A-B binding family protein [Arabidopsis thaliana]	ref|NP_199522.2	AT5G47110	NP_199522.2	30695110	29 kDa		1		1	1
TRUE	Empty	ref|NP_001030679.1 uncharacterized protein [Arabidopsis thaliana]	ref|NP_001030679.1	AT3G12345	NP_001030679.1	79313199	20 kDa		2		1	1
TRUE	Empty	ref|NP_178520.1 40S ribosomal protein S17-1 [Arabidopsis thaliana]	ref|NP_178520.1	AT2G04390	NP_178520.1	15228141 (+3)	16 kDa		1		3	2
TRUE	Empty	ref|NP_191224.1 Mog1/PsbP/DUF1795-like photosystem II reaction center PsbP family protein [Arabidopsis thaliana]	ref|NP_191224.1	AT3G56650	NP_191224.1	15228983	29 kDa			1	1	1
TRUE	Empty	ref|NP_200733.2 Major facilitator superfamily protein [Arabidopsis thaliana]	ref|NP_200733.2	AT5G59250	NP_200733.2	42568650	60 kDa		1		3	3
TRUE	Empty	ref|NP_179393.1 60S ribosomal protein L8-1 [Arabidopsis thaliana]	ref|NP_179393.1	AT2G18020	NP_179393.1	15227954 (+1)	28 kDa		2		3	1
TRUE	Empty	ref|NP_193247.2 cytochrome P450 97B3 [Arabidopsis thaliana]	ref|NP_193247.2	AT4G15110	NP_193247.2	30683137	65 kDa		1		1	1
TRUE	Empty	ref|NP_178146.1 ADP,ATP carrier protein 1 [Arabidopsis thaliana]	ref|NP_178146.1	AT1G80300	NP_178146.1	15220099	68 kDa		1		3	3
TRUE	Empty	ref|NP_974678.2 uncharacterized protein [Arabidopsis thaliana]	ref|NP_974678.2	AT4G34090	NP_974678.2	145362581 (+2)	37 kDa		1		4	2
TRUE	Empty	ref|NP_201234.1 dicarboxylate transport 2.1 [Arabidopsis thaliana]	ref|NP_201234.1	AT5G64290	NP_201234.1	15237659	60 kDa		2	1		1
TRUE	Empty	ref|NP_171967.1 vesicle-associated membrane protein 7B [Arabidopsis thaliana]	ref|NP_171967.1	AT1G04750	NP_171967.1	15220943 (+3)	25 kDa		0	1	2	3
TRUE	Empty	ref|NP_201330.1 RAB GTPase homolog A4A [Arabidopsis thaliana]	ref|NP_201330.1	AT5G65270	NP_201330.1	15238392	25 kDa	TRUE	0	0	2	1
TRUE	Empty	ref|NP_197240.1 2-hydroxyacyl-CoA lyase [Arabidopsis thaliana]	ref|NP_197240.1	AT5G17380	NP_197240.1	15237954	61 kDa		0	0	3	2
TRUE	Empty	ref|NP_564603.1 protein CURVATURE THYLAKOID 1C [Arabidopsis thaliana]	ref|NP_564603.1	AT1G52220	NP_564603.1	18403896	17 kDa	TRUE	1	1		3
TRUE	Empty	ref|NP_564806.1 UDP-4-keto-6-deoxy-d-glucose-3,5-epimerase-4-reductase 1 [Arabidopsis thaliana]	ref|NP_564806.1	AT1G63000	NP_564806.1	18407710	34 kDa	TRUE	1	1	5	3
TRUE	Empty	ref|NP_177405.1 germin-like protein subfamily 3 member 1 [Arabidopsis thaliana]	ref|NP_177405.1	AT1G72610	NP_177405.1	15218535	22 kDa		0	0	1	2
TRUE	Blue	ref|NP_196476.1 serine/threonine-protein kinase SRK2G [Arabidopsis thaliana]	ref|NP_196476.1	AT5G08590	NP_196476.1	15242317	40 kDa	TRUE	8	4		1
TRUE	Empty	ref|NP_173920.1 serine/threonine-protein phosphatase 2A regulatory subunit A alpha isoform [Arabidopsis thaliana]	ref|NP_173920.1	AT1G25490	NP_173920.1	15222601	65 kDa		1		3	2
TRUE	Empty	ref|NP_563916.1 V-type proton ATPase subunit C [Arabidopsis thaliana]	ref|NP_563916.1	AT1G12840	NP_563916.1	18391442	43 kDa		3	1	2
TRUE	Empty	ref|NP_194360.1 Arginyl-tRNA synthetase, class Ic [Arabidopsis thaliana]	ref|NP_194360.1	AT4G26300	NP_194360.1	15236164	72 kDa		1		1	3
TRUE	Empty	ref|NP_195985.3 1,4-alpha-glucan branching enzyme [Arabidopsis thaliana]	ref|NP_195985.3	AT5G03650	NP_195985.3	186519827	93 kDa	TRUE	0		1	1
TRUE	Empty	ref|NP_201085.1 1-deoxy-D-xylulose 5-phosphate reductoisomerase [Arabidopsis thaliana]	ref|NP_201085.1	AT5G62790	NP_201085.1	15241970 (+1)	52 kDa		0		2	2
TRUE	Blue	ref|NP_568565.2 uncharacterized protein [Arabidopsis thaliana]	ref|NP_568565.2	AT5G39570	NP_568565.2	334188078	44 kDa		3	3		1
TRUE	Empty	ref|NP_568445.1 6-phosphogluconolactonase [Arabidopsis thaliana]	ref|NP_568445.1	AT5G24400	NP_568445.1	18420789	36 kDa		0		3	2
TRUE	Empty	ref|NP_193817.2 tripeptidyl peptidase II [Arabidopsis thaliana]	ref|NP_193817.2	AT4G20850	NP_193817.2	30685230	152 kDa		0		1	2
TRUE	Empty	ref|NP_565109.1 50S ribosomal protein L31 [Arabidopsis thaliana]	ref|NP_565109.1	AT1G75350	NP_565109.1	18410833	16 kDa		0		2	3
TRUE	Empty	ref|NP_177434.1 Toll-Interleukin-Resistance domain-containing protein [Arabidopsis thaliana]	ref|NP_177434.1	AT1G72910	NP_177434.1	15218624	43 kDa		0		2	2
TRUE	Empty	ref|NP_001184954.1 ATP-citrate lyase A-1 [Arabidopsis thaliana]; Duplicate proteins: gi|30681854,gi|15220186	ref|NP_001184954.1	AT1G10670	NP_001184954.1	334182437	47 kDa	TRUE			7	6
TRUE	Blue	ref|NP_196166.1 translation initiation factor eIF-2 alpha subunit [Arabidopsis thaliana]	ref|NP_196166.1	AT5G05470	NP_196166.1	15239135	39 kDa	TRUE	5	3
TRUE	Empty	ref|NP_197300.1 anthranilate phosphoribosyltransferase [Arabidopsis thaliana]	ref|NP_197300.1	AT5G17990	NP_197300.1	15238711	47 kDa				4	3
TRUE	Empty	ref|NP_001077920.1 60S ribosomal protein L28-1 [Arabidopsis thaliana]; Duplicate proteins: gi|79322493,gi|15224835	ref|NP_001077920.1	AT2G19730	NP_001077920.1	145329182	16 kDa				3	4
TRUE	Empty	ref|NP_850022.1 aspartate aminotransferase [Arabidopsis thaliana]	ref|NP_850022.1	AT2G22250	NP_850022.1	30681649 (+1)	46 kDa				4	3
TRUE	Empty	ref|NP_195575.1 26S proteasome non-ATPase regulatory subunit 4 [Arabidopsis thaliana]	ref|NP_195575.1	AT4G38630	NP_195575.1	15233973	41 kDa				2	4
TRUE	Empty	ref|NP_565252.1 Sec-independent protein translocase protein TATC [Arabidopsis thaliana]	ref|NP_565252.1	AT2G01110	NP_565252.1	18379153	37 kDa				3	2
TRUE	Empty	ref|NP_001078682.1 alpha/beta-hydrolase-like protein [Arabidopsis thaliana]	ref|NP_001078682.1	AT5G38520	NP_001078682.1	145334673 (+1)	41 kDa				3	2
TRUE	Empty	ref|NP_186927.1 Isopentenyl-diphosphate Delta-isomerase II [Arabidopsis thaliana]	ref|NP_186927.1	AT3G02780	NP_186927.1	15232981	33 kDa	TRUE			3	3
TRUE	Empty	ref|NP_001031269.1 NAD(P)-binding Rossmann-fold superfamily protein [Arabidopsis thaliana]	ref|NP_001031269.1	AT1G72640	NP_001031269.1	79321173 (+1)	34 kDa				3	2
TRUE	Empty	ref|NP_191741.1 aspartyl protease [Arabidopsis thaliana]	ref|NP_191741.1	AT3G61820	NP_191741.1	15228618	51 kDa				4	3
TRUE	Empty	ref|NP_174901.1 nitrate reductase [NADH] 2 [Arabidopsis thaliana]	ref|NP_174901.1	AT1G37130	NP_174901.1	15221314	103 kDa				2	3
TRUE	Empty	ref|NP_187703.1 Superoxide dismutase [Mn] [Arabidopsis thaliana]	ref|NP_187703.1	AT3G10920	NP_187703.1	15228407 (+1)	25 kDa				2	3
TRUE	Empty	ref|NP_001190211.1 protein IQ-domain 2 [Arabidopsis thaliana]; Duplicate proteins: gi|238481199,gi|145357576	ref|NP_001190211.1	AT5G03040	NP_001190211.1	334187391	50 kDa				3	2
TRUE	Empty	ref|NP_192046.1 mitogen-activated protein kinase 4 [Arabidopsis thaliana]	ref|NP_192046.1	AT4G01370	NP_192046.1	15234152 (+1)	43 kDa	TRUE			3	4
TRUE	Empty	ref|NP_565938.1 nucleic acid-binding, OB-fold-like protein [Arabidopsis thaliana]	ref|NP_565938.1	AT2G40660	NP_565938.1	18405465	42 kDa				2	2
TRUE	Empty	ref|NP_200077.1 40S ribosomal protein S10-3 [Arabidopsis thaliana]	ref|NP_200077.1	AT5G52650	NP_200077.1	15237217	20 kDa				3	4
TRUE	Empty	ref|NP_194120.1 protein CHLORORESPIRATORY REDUCTION 31 [Arabidopsis thaliana]	ref|NP_194120.1	AT4G23890	NP_194120.1	15236659	28 kDa				2	2
TRUE	Empty	ref|NP_194186.1 clathrin adaptor complexes medium subunit family protein [Arabidopsis thaliana]	ref|NP_194186.1	AT4G24550	NP_194186.1	15233859 (+2)	51 kDa				2	2
TRUE	Empty	ref|NP_849954.1 vacuolar-sorting receptor 4 [Arabidopsis thaliana]; Duplicate proteins: gi|15225994	ref|NP_849954.1	AT2G14720	NP_849954.1	30679216	70 kDa				3	3
TRUE	Empty	ref|NP_563986.1 NAD(P)H dehydrogenase subunit 48 [Arabidopsis thaliana]	ref|NP_563986.1	AT1G15980	NP_563986.1	18394307	51 kDa				4	2
TRUE	Empty	ref|NP_197790.1 putative septum site-determining protein minD homolog [Arabidopsis thaliana]	ref|NP_197790.1	AT5G24020	NP_197790.1	15237874	36 kDa				5	2
TRUE	Empty	ref|NP_186925.4 histidyl-tRNA synthetase [Arabidopsis thaliana]	ref|NP_186925.4	AT3G02760	NP_186925.4	240255269	98 kDa				3	2
TRUE	Empty	ref|NP_849701.1 AP-1 complex subunit gamma-1 [Arabidopsis thaliana]; Duplicate proteins: gi|15221613	ref|NP_849701.1	AT1G23900	NP_849701.1	30688616	96 kDa	TRUE			3	1
TRUE	Empty	ref|NP_194164.1 uncharacterized protein [Arabidopsis thaliana]	ref|NP_194164.1	AT4G24330	NP_194164.1	15233789	54 kDa				2	4
TRUE	Empty	ref|NP_180804.1 tetratricopeptide repeat-containing protein [Arabidopsis thaliana]	ref|NP_180804.1	AT2G32450	NP_180804.1	15225686	90 kDa				2	1
TRUE	Empty	ref|NP_179803.4 cellulose synthase-interactive protein 1 [Arabidopsis thaliana]	ref|NP_179803.4	AT2G22125	NP_179803.4	79559926	231 kDa				2	1
TRUE	Empty	ref|NP_195308.1 aconitate hydratase 1 [Arabidopsis thaliana]	ref|NP_195308.1	AT4G35830	NP_195308.1	15233349 (+1)	98 kDa				2	1
TRUE	Empty	ref|NP_200922.2 U5 small nuclear ribonucleoprotein helicase [Arabidopsis thaliana]	ref|NP_200922.2	AT5G61140	NP_200922.2	30697481 (+1)	243 kDa				2	1
TRUE	Empty	ref|NP_565087.1 alpha/beta-Hydrolases superfamily protein [Arabidopsis thaliana]	ref|NP_565087.1	AT1G74640	NP_565087.1	18410661	41 kDa				3	1
TRUE	Empty	ref|NP_177361.1 patellin-3 [Arabidopsis thaliana]	ref|NP_177361.1	AT1G72160	NP_177361.1	15218383	56 kDa				2	2
TRUE	Empty	ref|NP_001190968.1 S-adenosylmethionine carrier 1 [Arabidopsis thaliana]; Duplicate proteins: gi|18420458	ref|NP_001190968.1	AT4G39460	NP_001190968.1	334187328	35 kDa				1	1
TRUE	Empty	ref|NP_200615.1 temperature-induced lipocalin TIL1 [Arabidopsis thaliana]	ref|NP_200615.1	AT5G58070	NP_200615.1	15242942	21 kDa				1	1
TRUE	Empty	ref|NP_564595.1 serine/threonine protein phosphatase 2A 55 kDa regulatory subunit B alpha isoform [Arabidopsis thaliana]	ref|NP_564595.1	AT1G51690	NP_564595.1	18403637 (+2)	57 kDa				1	2
TRUE	Empty	ref|NP_196320.2 aspartyl protease family protein [Arabidopsis thaliana]	ref|NP_196320.2	AT5G07030	NP_196320.2	79507883	49 kDa				2	1
TRUE	Empty	ref|NP_568778.1 probable NADH dehydrogenase [ubiquinone] 1 alpha subcomplex subunit 5 [Arabidopsis thaliana]	ref|NP_568778.1	AT5G52840	NP_568778.1	18423437	19 kDa				1	2
TRUE	Empty	ref|NP_200372.1 uncharacterized protein [Arabidopsis thaliana]	ref|NP_200372.1	AT5G55610	NP_200372.1	15240548 (+1)	36 kDa				4	1
TRUE	Empty	ref|NP_001190497.1 isoleucyl-tRNA synthetase-like protein [Arabidopsis thaliana]	ref|NP_001190497.1	AT5G49030	NP_001190497.1	334188274	143 kDa				2	1
TRUE	Empty	ref|NP_188037.1 epithiospecifier modifier 1 [Arabidopsis thaliana]	ref|NP_188037.1	AT3G14210	NP_188037.1	15231805	44 kDa		0		1
TRUE	Empty	ref|NP_188512.1 Ras-related protein RABG3f [Arabidopsis thaliana]	ref|NP_188512.1	AT3G18820	NP_188512.1	15230211	23 kDa				0	2
TRUE	Empty	ref|NP_173226.2 ABC transporter G family member 11 [Arabidopsis thaliana]	ref|NP_173226.2	AT1G17840	NP_173226.2	22329638	78 kDa				1	5
TRUE	Empty	ref|NP_564563.1 ATP-dependent zinc metalloprotease FTSH 1 [Arabidopsis thaliana]	ref|NP_564563.1	AT1G50250	NP_564563.1	18402995	77 kDa	TRUE		2	20
TRUE	Empty	ref|NP_568495.2 glutathione synthetase 2 [Arabidopsis thaliana]	ref|NP_568495.2	AT5G27380	NP_568495.2	145358475	60 kDa				1	4
TRUE	Empty	ref|NP_191277.4 GTP binding protein BRASSINAZOLE INSENSITIVE PALE GREEN 2 [Arabidopsis thaliana]	ref|NP_191277.4	AT3G57180	NP_191277.4	334186050	73 kDa		3		0
TRUE	Empty	ref|NP_566115.1 DegP2 protease [Arabidopsis thaliana]	ref|NP_566115.1	AT2G47940	NP_566115.1	18407488 (+1)	67 kDa		1	1	2	1
TRUE	Empty	ref|NP_195200.1 glutamine 5-phosphoribosylpyrophosphate amidotransferase [Arabidopsis thaliana]	ref|NP_195200.1	AT4G34740	NP_195200.1	15236185	61 kDa		1	1	2	1
TRUE	Empty	ref|NP_563947.1 NAD(P)-linked oxidoreductase-like protein [Arabidopsis thaliana]	ref|NP_563947.1	AT1G14345	NP_563947.1	18394104	21 kDa		1	1	2	1
TRUE	Empty	ref|NP_568557.1 14-3-3-like protein GF14 psi [Arabidopsis thaliana]	ref|NP_568557.1	AT5G38480	NP_568557.1	18421762 (+1)	29 kDa	TRUE	3	3	7	8
TRUE	Empty	ref|NP_001119098.1 serine hydroxymethyltransferase 3 [Arabidopsis thaliana]; Duplicate proteins: gi|18418028	ref|NP_001119098.1	AT4G32520	NP_001119098.1	186515561	58 kDa		1	1	1	1
TRUE	Empty	ref|NP_193002.4 endomembrane family protein 70 [Arabidopsis thaliana]	ref|NP_193002.4	AT4G12650	NP_193002.4	240255797	74 kDa	TRUE	1	0	1	1
TRUE	Empty	ref|NP_564482.1 chloroplast inner membrane localized protein [Arabidopsis thaliana]	ref|NP_564482.1	AT1G42960	NP_564482.1	18400762	18 kDa		1	1	2	2
TRUE	Empty	ref|NP_175159.1 gamma carbonic anhydrase 2 [Arabidopsis thaliana]	ref|NP_175159.1	AT1G47260	NP_175159.1	15220153	30 kDa		1	1	2	1
TRUE	Empty	ref|NP_181388.1 non-specific lipid-transfer protein 1 [Arabidopsis thaliana]	ref|NP_181388.1	AT2G38540	NP_181388.1	15224899	12 kDa		1	1	1	1
TRUE	Empty	ref|NP_568764.1 CDGSH iron-sulfur domain-containing protein NEET [Arabidopsis thaliana]	ref|NP_568764.1	AT5G51720	NP_568764.1	18423312	12 kDa		1	2	2	1
TRUE	Empty	ref|NP_196647.1 CBS domain-containing protein [Arabidopsis thaliana]	ref|NP_196647.1	AT5G10860	NP_196647.1	15238284	23 kDa		1	1	2	1
TRUE	Empty	ref|NP_190227.1 uncharacterized protein [Arabidopsis thaliana]; Duplicate proteins: gi|334188494,gi|22327975	ref|NP_190227.1	AT3G46430	NP_190227.1	15231430	7 kDa		1	1	2	2
TRUE	Empty	ref|NP_565327.1 protein PROTON GRADIENT REGULATION 5 [Arabidopsis thaliana]	ref|NP_565327.1	AT2G05620	NP_565327.1	18396137	14 kDa		1	1	2	2
TRUE	Empty	ref|NP_001119216.1 dicarboxylate transporter 1 [Arabidopsis thaliana]	ref|NP_001119216.1	AT5G12860	NP_001119216.1	186522448 (+1)	59 kDa		1	1	1	1
TRUE	Empty	ref|NP_195226.1 L-ascorbate peroxidase [Arabidopsis thaliana]	ref|NP_195226.1	AT4G35000	NP_195226.1	15236239	32 kDa		1	1	0	1
TRUE	Empty	ref|NP_567962.1 aldehyde dehydrogenase 3I1 [Arabidopsis thaliana]	ref|NP_567962.1	AT4G34240	NP_567962.1	18418408	60 kDa		1	1	0	2
TRUE	Empty	ref|NP_567104.1 40S ribosomal protein S13-1 [Arabidopsis thaliana]	ref|NP_567104.1	AT3G60770	NP_567104.1	18411716	17 kDa	TRUE	0	2	9	10
TRUE	Empty	ref|NP_565330.1 Subtilase-like protein [Arabidopsis thaliana]	ref|NP_565330.1	AT2G05920	NP_565330.1	18396193	80 kDa		0	1	2	1
TRUE	Empty	ref|NP_566328.1 germination-related protein [Arabidopsis thaliana]	ref|NP_566328.1	AT3G08030	NP_566328.1	18398135 (+1)	39 kDa		1	1	1	3
TRUE	Empty	ref|NP_190364.1 putative aldose 1-epimerase [Arabidopsis thaliana]	ref|NP_190364.1	AT3G47800	NP_190364.1	15228261	40 kDa		1		2	2
TRUE	Empty	ref|NP_194235.1 acyl carrier protein 4 [Arabidopsis thaliana]	ref|NP_194235.1	AT4G25050	NP_194235.1	15234875 (+1)	15 kDa		1	1	1	2
TRUE	Empty	ref|NP_849585.1 thioredoxin M1 [Arabidopsis thaliana]	ref|NP_849585.1	AT1G03680	NP_849585.1	30678634	20 kDa		2	1	1
TRUE	Empty	ref|NP_190958.1 uracil phosphoribosyltransferase [Arabidopsis thaliana]	ref|NP_190958.1	AT3G53900	NP_190958.1	15232358 (+1)	32 kDa		1		2	2
TRUE	Empty	ref|NP_194420.1 glutamine amidotransferase and cyclase [Arabidopsis thaliana]	ref|NP_194420.1	AT4G26900	NP_194420.1	15236905	64 kDa		1		1	2
TRUE	Empty	ref|NP_193291.1 1-deoxy-D-xylulose-5-phosphate synthase [Arabidopsis thaliana]	ref|NP_193291.1	AT4G15560	NP_193291.1	15234642	77 kDa		1		1	1
TRUE	Empty	ref|NP_974139.2 putative phosphoethanolamine N-methyltransferase 3 [Arabidopsis thaliana]	ref|NP_974139.2	AT1G73600	NP_974139.2	145362386 (+1)	58 kDa	TRUE	2		6	2
TRUE	Empty	ref|NP_176198.1 pyruvate dehydrogenase complex E1 alpha subunit [Arabidopsis thaliana]	ref|NP_176198.1	AT1G59900	NP_176198.1	15218940	43 kDa	TRUE	1		2	2
TRUE	Empty	ref|NP_191085.1 uncharacterized protein [Arabidopsis thaliana]	ref|NP_191085.1	AT3G55250	NP_191085.1	15233220	31 kDa			1	2	3
TRUE	Empty	ref|NP_566700.1 gamma-aminobutyrate transaminase POP2 [Arabidopsis thaliana]	ref|NP_566700.1	AT3G22200	NP_566700.1	18403295 (+1)	55 kDa			1	2	3
TRUE	Empty	ref|NP_180719.1 40S ribosomal protein S3-1 [Arabidopsis thaliana]	ref|NP_180719.1	AT2G31610	NP_180719.1	15225107	28 kDa	TRUE	4		21	26
TRUE	Empty	ref|NP_851214.1 lactate/malate dehydrogenase family protein [Arabidopsis thaliana]	ref|NP_851214.1	AT5G58330	NP_851214.1	30697049 (+2)	48 kDa		0	1	0	2
TRUE	Empty	ref|NP_001078774.1 thiol protease aleurain [Arabidopsis thaliana]	ref|NP_001078774.1	AT5G60360	NP_001078774.1	145334857 (+2)	40 kDa			1	2	0
TRUE	Empty	ref|NP_196706.2 PsbP domain-containing protein 5 [Arabidopsis thaliana]	ref|NP_196706.2	AT5G11450	NP_196706.2	22326731	33 kDa		0		1	2
TRUE	Empty	ref|NP_564388.1 plastidal glycolate/glycerate translocator 1 [Arabidopsis thaliana]	ref|NP_564388.1	AT1G32080	NP_564388.1	18398254	54 kDa		3	0	1	0
TRUE	Empty	ref|NP_175032.1 fructose-1,6-bisphosphatase [Arabidopsis thaliana]	ref|NP_175032.1	AT1G43670	NP_175032.1	15218438	37 kDa		1		2	0
TRUE	Empty	ref|NP_566473.2 Subtilase family protein [Arabidopsis thaliana]	ref|NP_566473.2	AT3G14067	NP_566473.2	22331076	82 kDa		1	0		1
TRUE	Empty	ref|NP_177239.1 phosphoglucomutase-like protein [Arabidopsis thaliana]	ref|NP_177239.1	AT1G70820	NP_177239.1	15223252	67 kDa		0		1	2
TRUE	Empty	ref|NP_566776.1 allene oxide cyclase 2 [Arabidopsis thaliana]	ref|NP_566776.1	AT3G25770	NP_566776.1	18404656	28 kDa			1	0	3
TRUE	Empty	ref|NP_172913.1 Valyl-tRNA synthetase [Arabidopsis thaliana]	ref|NP_172913.1	AT1G14610	NP_172913.1	15223829	126 kDa			0	1	1
TRUE	Empty	ref|NP_567563.1 60S ribosomal protein L11-2 [Arabidopsis thaliana]; Duplicate proteins: gi|15231108,gi|30694822	ref|NP_567563.1	AT4G18730	NP_567563.1	18415161 (+2)	21 kDa		2		0	2
TRUE	Empty	ref|NP_172655.1 aspartic proteinase A1 [Arabidopsis thaliana]	ref|NP_172655.1	AT1G11910	NP_172655.1	15221141	55 kDa				3	3
TRUE	Empty	ref|NP_564570.1 Saccharopine dehydrogenase [Arabidopsis thaliana]	ref|NP_564570.1	AT1G50450	NP_564570.1	18403077	47 kDa				3	3
TRUE	Empty	ref|NP_188424.2 translocon at the outer membrane of chloroplasts 64-III [Arabidopsis thaliana]	ref|NP_188424.2	AT3G17970	NP_188424.2	30684733	64 kDa				2	4
TRUE	Empty	ref|NP_568205.6 NAD(P)H dehydrogenase C1 [Arabidopsis thaliana]	ref|NP_568205.6	AT5G08740	NP_568205.6	240256269	57 kDa				3	3
TRUE	Empty	ref|NP_172770.1 cytochrome P450 71B7 [Arabidopsis thaliana]	ref|NP_172770.1	AT1G13110	NP_172770.1	15222182	57 kDa				2	2
TRUE	Empty	ref|NP_973824.1 IQ-domain 28 protein [Arabidopsis thaliana]	ref|NP_973824.1	AT1G14380	NP_973824.1	42571467 (+1)	66 kDa				2	2
TRUE	Empty	ref|NP_566410.1 Aha1 domain-containing protein [Arabidopsis thaliana]	ref|NP_566410.1	AT3G12050	NP_566410.1	18399461 (+1)	40 kDa				3	1
TRUE	Empty	ref|NP_563813.2 60S ribosomal protein L10a-1 [Arabidopsis thaliana]	ref|NP_563813.2	AT1G08360	NP_563813.2	30680605	24 kDa				2	2
TRUE	Empty	ref|NP_085508.1 orfB (mitochondrion) [Arabidopsis thaliana]; Duplicate proteins: gi|15226097	ref|NP_085508.1	ATMG00480	NP_085508.1	13449326	18 kDa				2	4
TRUE	Empty	ref|NP_001031974.2 acetyl-CoA synthetase [Arabidopsis thaliana]	ref|NP_001031974.2	AT5G36880	NP_001031974.2	145323645 (+1)	82 kDa				2	1
TRUE	Empty	ref|NP_566337.1 Rhodanese/Cell cycle control phosphatase superfamily protein [Arabidopsis thaliana]	ref|NP_566337.1	AT3G08920	NP_566337.1	18398296	24 kDa				2	2
TRUE	Empty	ref|NP_198035.2 threonyl-tRNA synthetase [Arabidopsis thaliana]	ref|NP_198035.2	AT5G26830	NP_198035.2	30690426	81 kDa				2	2
TRUE	Empty	ref|NP_181409.1 annexin D4 [Arabidopsis thaliana]	ref|NP_181409.1	AT2G38750	NP_181409.1	15224946	36 kDa				2	1
TRUE	Empty	ref|NP_192922.1 phospholipase D gamma 1 [Arabidopsis thaliana]	ref|NP_192922.1	AT4G11850	NP_192922.1	15234335	96 kDa				1	3
TRUE	Empty	ref|NP_565214.1 protein kinase superfamily protein [Arabidopsis thaliana]	ref|NP_565214.1	AT1G79600	NP_565214.1	18412437	79 kDa				3	2
TRUE	Empty	ref|NP_192261.1 thioredoxin M2 [Arabidopsis thaliana]	ref|NP_192261.1	AT4G03520	NP_192261.1	15236327 (+1)	20 kDa		2	2
TRUE	Empty	ref|NP_563853.1 ATP phosphoribosyl transferase 2 [Arabidopsis thaliana]	ref|NP_563853.1	AT1G09795	NP_563853.1	18391069	45 kDa				2	1
TRUE	Empty	ref|NP_194748.1 H(+)-ATPase 2 [Arabidopsis thaliana]	ref|NP_194748.1	AT4G30190	NP_194748.1	15234666	104 kDa	TRUE			16	13
TRUE	Blue	ref|NP_180178.1 glycine decarboxylase P-protein 2 [Arabidopsis thaliana]	ref|NP_180178.1	AT2G26080	NP_180178.1	15225249	114 kDa	TRUE	6	8
TRUE	Empty	ref|NP_566373.2 protein seedling plastid development 1 [Arabidopsis thaliana]	ref|NP_566373.2	AT3G10420	NP_566373.2	30681308	75 kDa				2	3
TRUE	Empty	ref|NP_190247.1 uncharacterized protein [Arabidopsis thaliana]	ref|NP_190247.1	AT3G46630	NP_190247.1	15232596	24 kDa				1	1
TRUE	Empty	ref|NP_198599.1 5-oxoprolinase [Arabidopsis thaliana]	ref|NP_198599.1	AT5G37830	NP_198599.1	15240349	138 kDa				2	2
TRUE	Empty	ref|NP_564939.1 uncharacterized protein [Arabidopsis thaliana]	ref|NP_564939.1	AT1G68680	NP_564939.1	18409091	8 kDa				2	2
TRUE	Empty	ref|NP_565556.1 synechocystis YCF37-like protein [Arabidopsis thaliana]	ref|NP_565556.1	AT2G23670	NP_565556.1	18400342	17 kDa				2	2
TRUE	Empty	ref|NP_566946.1 uncharacterized protein [Arabidopsis thaliana]	ref|NP_566946.1	AT3G51140	NP_566946.1	18409276	32 kDa				2	3
TRUE	Empty	ref|NP_193988.1 adenine phosphoribosyl transferase 3 [Arabidopsis thaliana]	ref|NP_193988.1	AT4G22570	NP_193988.1	15235709	20 kDa				4	5
TRUE	Empty	ref|NP_195511.1 cinnamyl alcohol dehydrogenase 7 [Arabidopsis thaliana]	ref|NP_195511.1	AT4G37980	NP_195511.1	15233642	38 kDa				1	3
TRUE	Empty	ref|NP_001185143.1 acetyl-CoA carboxylase 1 [Arabidopsis thaliana]; Duplicate proteins: gi|79358114	ref|NP_001185143.1	AT1G36160	NP_001185143.1	334183050	251 kDa				2	1
TRUE	Empty	ref|NP_190438.1 probable carboxylesterase 12 [Arabidopsis thaliana]	ref|NP_190438.1	AT3G48690	NP_190438.1	15228425	36 kDa				1	1
TRUE	Empty	ref|NP_568922.1 Pyridoxal biosynthesis protein PDX2 [Arabidopsis thaliana]	ref|NP_568922.1	AT5G60540	NP_568922.1	18424366	27 kDa				2	1
TRUE	Empty	ref|NP_187680.2 DNA gyrase subunit A [Arabidopsis thaliana]	ref|NP_187680.2	AT3G10690	NP_187680.2	30681440	105 kDa				1	1
TRUE	Empty	ref|NP_001078446.1 ABC transporter B family member 28 [Arabidopsis thaliana]	ref|NP_001078446.1	AT4G25450	NP_001078446.1	145334131 (+1)	59 kDa				1	1
TRUE	Empty	ref|NP_175577.1 mitogen-activated protein kinase kinase 4 [Arabidopsis thaliana]	ref|NP_175577.1	AT1G51660	NP_175577.1	15217998 (+1)	40 kDa				1	1
TRUE	Empty	ref|NP_193962.1 uncharacterized protein [Arabidopsis thaliana]	ref|NP_193962.1	AT4G22310	NP_193962.1	15235603	12 kDa				1	1
TRUE	Empty	ref|NP_180328.1 suppressor of K+ transport growth defect 1 protein [Arabidopsis thaliana]	ref|NP_180328.1	AT2G27600	NP_180328.1	15226199	49 kDa				3	1
TRUE	Empty	ref|NP_001190350.1 chaperonin 20 [Arabidopsis thaliana]; Duplicate proteins: gi|30687936,gi|15242045	ref|NP_001190350.1	AT5G20720	NP_001190350.1	334187803	27 kDa			1	1
TRUE	Empty	ref|NP_187797.3 ubiquitin carboxyl-terminal hydrolase 13 [Arabidopsis thaliana]	ref|NP_187797.3	AT3G11910	NP_187797.3	30681938 (+1)	131 kDa				1	1
TRUE	Empty	ref|NP_001031804.1 NAD(P)H-quinone oxidoreductase subunit M [Arabidopsis thaliana]	ref|NP_001031804.1	AT4G37925	NP_001031804.1	79326435	25 kDa				3	1
TRUE	Empty	ref|NP_194713.1 threonine synthase [Arabidopsis thaliana]	ref|NP_194713.1	AT4G29840	NP_194713.1	15233723	58 kDa				0	1
TRUE	Empty	ref|NP_001030849.1 RNA recognition motif-containing protein [Arabidopsis thaliana]; Duplicate proteins: gi|15231284	ref|NP_001030849.1	AT3G52660	NP_001030849.1	79314840	52 kDa		1	2
TRUE	Empty	ref|NP_849940.1 enoyl-[acyl-carrier-protein] reductase [NADH] [Arabidopsis thaliana]; Duplicate proteins: gi|18396215	ref|NP_849940.1	AT2G05990	NP_849940.1	30678246	41 kDa			0	1	2
TRUE	Empty	ref|NP_192768.1 cupin domain-containing protein [Arabidopsis thaliana]	ref|NP_192768.1	AT4G10300	NP_192768.1	15235021	15 kDa		1	2
TRUE	Empty	ref|NP_564905.1 beta-ketoacyl reductase 1 [Arabidopsis thaliana]	ref|NP_564905.1	AT1G67730	NP_564905.1	18408847	36 kDa				0	1
TRUE	Empty	ref|NP_001077864.1 quinolinate phoshoribosyltransferase [Arabidopsis thaliana]	ref|NP_001077864.1	AT2G01350	NP_001077864.1	145328236 (+3)	37 kDa				2	1
TRUE	Empty	ref|NP_172936.1 dynamin-related protein 1C [Arabidopsis thaliana]	ref|NP_172936.1	AT1G14830	NP_172936.1	15223914	69 kDa	TRUE			5
TRUE	Empty	ref|NP_180350.1 arogenate dehydratase 3 [Arabidopsis thaliana]	ref|NP_180350.1	AT2G27820	NP_180350.1	15226259	46 kDa				4
TRUE	Empty	ref|NP_568067.1 FK506-binding protein 16-2 [Arabidopsis thaliana]	ref|NP_568067.1	AT4G39710	NP_568067.1	18420509 (+1)	23 kDa		1	1	1	1
TRUE	Empty	ref|NP_199375.2 proteasome component (PCI) domain-containing protein [Arabidopsis thaliana]	ref|NP_199375.2	AT5G45620	NP_199375.2	22327608 (+1)	44 kDa		1	1	2	1
TRUE	Empty	ref|NP_173458.1 24-methylenesterol C-methyltransferase 2 [Arabidopsis thaliana]	ref|NP_173458.1	AT1G20330	NP_173458.1	15217917	40 kDa		1	1	1	1
TRUE	Empty	ref|NP_188155.1 thioredoxin M4 [Arabidopsis thaliana]	ref|NP_188155.1	AT3G15360	NP_188155.1	15232567	21 kDa		1	1	0	1
TRUE	Empty	ref|NP_178531.1 OB-fold nucleic acid binding domain-containing protein [Arabidopsis thaliana]	ref|NP_178531.1	AT2G04520	NP_178531.1	15228152 (+2)	17 kDa		1		2	2
TRUE	Empty	ref|NP_563709.1 carboxylate clamp-tetratricopeptide repeat protein [Arabidopsis thaliana]	ref|NP_563709.1	AT1G04530	NP_563709.1	18390404	35 kDa		1		1	1
TRUE	Empty	ref|NP_196445.1 Porphobilinogen deaminase [Arabidopsis thaliana]	ref|NP_196445.1	AT5G08280	NP_196445.1	15241573	41 kDa		1	0	1
TRUE	Empty	ref|NP_199514.1 ATP synthase subunit delta' [Arabidopsis thaliana]	ref|NP_199514.1	AT5G47030	NP_199514.1	15237998	22 kDa		1		2	2
TRUE	Empty	ref|NP_974925.1 putative sorbitol dehydrogenase [Arabidopsis thaliana]; Duplicate proteins: gi|15242240	ref|NP_974925.1	AT5G51970	NP_974925.1	42573658	39 kDa		2	1	1
TRUE	Empty	ref|NP_567956.1 calcium-dependent lipid-binding domain-containing protein [Arabidopsis thaliana]	ref|NP_567956.1	AT4G34150	NP_567956.1	18418388	27 kDa			1	1	1
TRUE	Empty	ref|NP_566022.1 chloroplast chaperonin 10 [Arabidopsis thaliana]	ref|NP_566022.1	AT2G44650	NP_566022.1	18406593	15 kDa		1	1	1
TRUE	Empty	ref|NP_001078345.1 S-adenosylmethionine synthase 2 [Arabidopsis thaliana]; Duplicate proteins: gi|15234354	ref|NP_001078345.1	AT4G01850	NP_001078345.1	145332959	43 kDa	TRUE	5	4	15	14
TRUE	Empty	ref|NP_200446.1 pyruvate kinase [Arabidopsis thaliana]	ref|NP_200446.1	AT5G56350	NP_200446.1	15241190	54 kDa		1		2	2
TRUE	Empty	ref|NP_178306.1 putative endomembrane protein 70 [Arabidopsis thaliana]	ref|NP_178306.1	AT2G01970	NP_178306.1	15226383	68 kDa		0	1	1
TRUE	Empty	ref|NP_051076.1 photosystem II protein V (chloroplast) [Arabidopsis thaliana]	ref|NP_051076.1	ATCG00580	NP_051076.1	7525050	9 kDa		1		1	1
TRUE	Empty	ref|NP_001078074.1 protein disulfide-isomerase like 2-1 [Arabidopsis thaliana]	ref|NP_001078074.1	AT2G47470	NP_001078074.1	145331431 (+2)	37 kDa		2	1	1	0
TRUE	Empty	ref|NP_176910.1 60S ribosomal protein L17-2 [Arabidopsis thaliana]	ref|NP_176910.1	AT1G67430	NP_176910.1	15220431 (+1)	20 kDa			1	2	1
TRUE	Empty	ref|NP_198897.1 cytochrome c1 [Arabidopsis thaliana]	ref|NP_198897.1	AT5G40810	NP_198897.1	15237497 (+1)	34 kDa		1		3	1
TRUE	Empty	ref|NP_177698.1 protein disulfide-isomerase LQY1 [Arabidopsis thaliana]	ref|NP_177698.1	AT1G75690	NP_177698.1	15222330	16 kDa		1		2	2
TRUE	Empty	ref|NP_181528.1 translation initiation factor 3 subunit F [Arabidopsis thaliana]	ref|NP_181528.1	AT2G39990	NP_181528.1	15225611	32 kDa		0		2	2
TRUE	Empty	ref|NP_564625.1 malate dehydrogenase 1 [Arabidopsis thaliana]	ref|NP_564625.1	AT1G53240	NP_564625.1	18404382	36 kDa	TRUE	2	0	2
TRUE	Empty	ref|NP_181989.1 Ras-related protein RABH1B [Arabidopsis thaliana]	ref|NP_181989.1	AT2G44610	NP_181989.1	15224916	23 kDa		1		3	3
TRUE	Empty	ref|NP_171815.3 FZO-like protein [Arabidopsis thaliana]	ref|NP_171815.3	AT1G03160	NP_171815.3	145335021	101 kDa		0	1	0	2
TRUE	Empty	ref|NP_199046.1 pentatricopeptide repeat-containing protein [Arabidopsis thaliana]	ref|NP_199046.1	AT5G42310	NP_199046.1	15238925	80 kDa			0	2	2
TRUE	Empty	ref|NP_175219.1 SNARE-like superfamily protein [Arabidopsis thaliana]	ref|NP_175219.1	AT1G47830	NP_175219.1	15220987	17 kDa			0	2	2
TRUE	Empty	ref|NP_001030814.1 phototropin 1 [Arabidopsis thaliana]; Duplicate proteins: gi|15231245	ref|NP_001030814.1	AT3G45780	NP_001030814.1	79314333	112 kDa	TRUE	0	0	3	2
TRUE	Empty	ref|NP_565941.1 uncharacterized protein [Arabidopsis thaliana]	ref|NP_565941.1	AT2G40765	NP_565941.1	18405497	6 kDa			0	1	1
TRUE	Empty	ref|NP_198119.1 histone H2A 7 [Arabidopsis thaliana]	ref|NP_198119.1	AT5G27670	NP_198119.1	15241016	16 kDa	TRUE	1		2	2
TRUE	Empty	ref|NP_195869.1 heat shock protein 70 [Arabidopsis thaliana]	ref|NP_195869.1	AT5G02490	NP_195869.1	15241847	71 kDa	TRUE	17		21	22
TRUE	Empty	ref|NP_189194.1 amidase family protein [Arabidopsis thaliana]	ref|NP_189194.1	AT3G25660	NP_189194.1	15230864	57 kDa				2	3
TRUE	Empty	ref|NP_563766.3 ATP-dependent zinc metalloprotease FTSH 8 [Arabidopsis thaliana]	ref|NP_563766.3	AT1G06430	NP_563766.3	42561751	73 kDa	TRUE			21	20
TRUE	Empty	ref|NP_199405.2 magnesium chelatase subunit I2 [Arabidopsis thaliana]	ref|NP_199405.2	AT5G45930	NP_199405.2	30694853	46 kDa	TRUE			8	9
TRUE	Empty	ref|NP_187210.1 60S ribosomal protein L18-2 [Arabidopsis thaliana]	ref|NP_187210.1	AT3G05590	NP_187210.1	15230011	21 kDa				2	2
TRUE	Empty	ref|NP_564534.1 chorismate synthase [Arabidopsis thaliana]	ref|NP_564534.1	AT1G48850	NP_564534.1	18402389 (+2)	47 kDa				2	2
TRUE	Empty	ref|NP_001078802.1 cysteine desulfurase [Arabidopsis thaliana]	ref|NP_001078802.1	AT5G65720	NP_001078802.1	145334913 (+1)	36 kDa				2	2
TRUE	Empty	ref|NP_051060.2 photosystem I assembly protein Ycf3 (chloroplast) [Arabidopsis thaliana]	ref|NP_051060.2	ATCG00360	NP_051060.2	157011953	20 kDa				2	2
TRUE	Empty	ref|NP_197514.2 SOUL heme-binding protein [Arabidopsis thaliana]	ref|NP_197514.2	AT5G20140	NP_197514.2	22326906 (+1)	43 kDa				2	2
TRUE	Empty	ref|NP_001185400.1 3-oxoacyl-[acyl-carrier-protein] synthase II [Arabidopsis thaliana]; Duplicate proteins: gi|30699063,gi|18410739	ref|NP_001185400.1	AT1G74960	NP_001185400.1	334183918	58 kDa				1	3
TRUE	Empty	ref|NP_181637.2 uncharacterized methyltransferase [Arabidopsis thaliana]	ref|NP_181637.2	AT2G41040	NP_181637.2	30688506	39 kDa				2	1
TRUE	Empty	ref|NP_199088.1 glucose-6-phosphate isomerase [Arabidopsis thaliana]	ref|NP_199088.1	AT5G42740	NP_199088.1	15239045	62 kDa				2	2
TRUE	Empty	ref|NP_194182.1 fatty acid elongation machinery component ECERIFERUM2 [Arabidopsis thaliana]	ref|NP_194182.1	AT4G24510	NP_194182.1	15233851	47 kDa				1	2
TRUE	Empty	ref|NP_195102.2 tRNA synthetase class II (D, K and N) family protein [Arabidopsis thaliana]	ref|NP_195102.2	AT4G33760	NP_195102.2	30689804	75 kDa				1	2
TRUE	Empty	ref|NP_001117383.1 putative methyltransferase domain-containing protein [Arabidopsis thaliana]; Duplicate proteins: gi|22329857	ref|NP_001117383.1	AT1G29790	NP_001117383.1	186479042	42 kDa				1	1
TRUE	Empty	ref|NP_001031709.1 protein kinase family protein [Arabidopsis thaliana]	ref|NP_001031709.1	AT4G24810	NP_001031709.1	79325247	55 kDa				1	1
TRUE	Empty	ref|NP_195832.1 one helix protein [Arabidopsis thaliana]	ref|NP_195832.1	AT5G02120	NP_195832.1	15241685	12 kDa				1	3
TRUE	Empty	ref|NP_565505.1 plastid-targeted protein SulA [Arabidopsis thaliana]	ref|NP_565505.1	AT2G21280	NP_565505.1	18399648	38 kDa				2	1
TRUE	Empty	ref|NP_194898.1 40S ribosomal protein S6-1 [Arabidopsis thaliana]	ref|NP_194898.1	AT4G31700	NP_194898.1	15236042	28 kDa	TRUE			10	7
TRUE	Empty	ref|NP_192016.1 UDP-glycosyltransferase 72B1 [Arabidopsis thaliana]	ref|NP_192016.1	AT4G01070	NP_192016.1	15234056 (+1)	53 kDa				1	1
TRUE	Empty	ref|NP_181434.1 plasma membrane intrinsic protein 2E [Arabidopsis thaliana]	ref|NP_181434.1	AT2G39010	NP_181434.1	15224999	31 kDa	TRUE			1	1
TRUE	Empty	ref|NP_200685.1 dehydrodolichyl diphosphate synthase 2 [Arabidopsis thaliana]	ref|NP_200685.1	AT5G58770	NP_200685.1	15237748	36 kDa				3	1
TRUE	Empty	ref|NP_187941.6 proteasome activating protein 200 [Arabidopsis thaliana]	ref|NP_187941.6	AT3G13330	NP_187941.6	334185310	204 kDa				1	1
TRUE	Empty	ref|NP_174426.2 putrescine-binding periplasmic protein-like protein [Arabidopsis thaliana]	ref|NP_174426.2	AT1G31410	NP_174426.2	30692516	58 kDa				3	1
TRUE	Empty	ref|NP_180506.1 glutathione S-transferase tau 5 [Arabidopsis thaliana]	ref|NP_180506.1	AT2G29450	NP_180506.1	15227085	26 kDa				2	1
TRUE	Empty	ref|NP_850484.1 protein RESISTANCE TO PHYTOPHTHORA 1 [Arabidopsis thaliana]; Duplicate proteins: gi|18407519	ref|NP_850484.1	AT2G48070	NP_850484.1	30690887 (+1)	22 kDa				3	1
TRUE	Empty	ref|NP_173165.1 translation initiation factor IF-2 [Arabidopsis thaliana]	ref|NP_173165.1	AT1G17220	NP_173165.1	15220055	110 kDa				3	1
TRUE	Empty	ref|NP_190560.1 60S ribosomal protein L26-1 [Arabidopsis thaliana]	ref|NP_190560.1	AT3G49910	NP_190560.1	15229631	17 kDa		1		2
TRUE	Empty	ref|NP_193350.5 calmodulin-binding transcription activator 5 [Arabidopsis thaliana]	ref|NP_193350.5	AT4G16150	NP_193350.5	240255912	105 kDa				3	1
TRUE	Empty	ref|NP_001185270.1 AP-1 complex subunit gamma-2 [Arabidopsis thaliana]	ref|NP_001185270.1	AT1G60070	NP_001185270.1	334183441	99 kDa	TRUE			1	2
TRUE	Empty	ref|NP_178152.1 methionine-specific aminotransferase [Arabidopsis thaliana]	ref|NP_178152.1	AT1G80360	NP_178152.1	15220119	44 kDa				1	2
TRUE	Empty	ref|NP_175296.1 receptor for activated C kinase 1B [Arabidopsis thaliana]	ref|NP_175296.1	AT1G48630	NP_175296.1	15221916	36 kDa	TRUE	0	0	11	10
TRUE	Empty	ref|NP_191760.2 uncharacterized protein [Arabidopsis thaliana]	ref|NP_191760.2	AT3G62010	NP_191760.2	30695529 (+1)	142 kDa				1	1
TRUE	Empty	ref|NP_179650.1 S-alkyl-thiohydroximate lyase SUR1 [Arabidopsis thaliana]	ref|NP_179650.1	AT2G20610	NP_179650.1	15225387 (+1)	51 kDa				1	1
TRUE	Empty	ref|NP_199210.1 translocase of outer membrane 22-V [Arabidopsis thaliana]	ref|NP_199210.1	AT5G43970	NP_199210.1	15240059	10 kDa				3	1
TRUE	Empty	ref|NP_187476.1 protein RETICULATA-RELATED 3 [Arabidopsis thaliana]	ref|NP_187476.1	AT3G08640	NP_187476.1	15231951	35 kDa				2	0
TRUE	Empty	ref|NP_175274.1 protein argonaute 1 [Arabidopsis thaliana]	ref|NP_175274.1	AT1G48410	NP_175274.1	15221177 (+1)	116 kDa				1	0
TRUE	Empty	ref|NP_186922.1 thioredoxin F-type 1 [Arabidopsis thaliana]	ref|NP_186922.1	AT3G02730	NP_186922.1	15232959	19 kDa		3	1
TRUE	Empty	ref|NP_568380.1 dolichyl-diphosphooligosaccharide--protein glycosyltransferase subunit STT3A [Arabidopsis thaliana]	ref|NP_568380.1	AT5G19690	NP_568380.1	18419993	86 kDa				2	1
TRUE	Empty	ref|NP_563963.1 FAD/NAD(P)-binding oxidoreductase [Arabidopsis thaliana]	ref|NP_563963.1	AT1G15140	NP_563963.1	18394201 (+1)	32 kDa				1	0
TRUE	Empty	ref|NP_191434.1 citrate synthase 2 [Arabidopsis thaliana]	ref|NP_191434.1	AT3G58750	NP_191434.1	15231130	57 kDa	TRUE			1	4
TRUE	Empty	ref|NP_190425.1 acetolactate synthase [Arabidopsis thaliana]	ref|NP_190425.1	AT3G48560	NP_190425.1	15228401	73 kDa				4	1
TRUE	Empty	ref|NP_568947.1 signal recognition particle subunit SRP68 [Arabidopsis thaliana]	ref|NP_568947.1	AT5G61970	NP_568947.1	18424534	69 kDa				4	1
TRUE	Empty	ref|NP_192400.2 N-ethylmaleimide sensitive factor [Arabidopsis thaliana]	ref|NP_192400.2	AT4G04910	NP_192400.2	30679915	81 kDa				4	1
TRUE	Empty	ref|NP_176654.1 tubulin alpha-1 chain [Arabidopsis thaliana]	ref|NP_176654.1	AT1G64740	NP_176654.1	15217737	50 kDa	TRUE			14	13
TRUE	Empty	ref|NP_173289.1 60S ribosomal protein L6-1 [Arabidopsis thaliana]	ref|NP_173289.1	AT1G18540	NP_173289.1	15221798	26 kDa				3	2
TRUE	Empty	ref|NP_176702.2 uncharacterized protein [Arabidopsis thaliana]	ref|NP_176702.2	AT1G65230	NP_176702.2	22330431	33 kDa			0	1
TRUE	Empty	ref|NP_198403.1 40S ribosomal protein S3-3 [Arabidopsis thaliana]	ref|NP_198403.1	AT5G35530	NP_198403.1	15238533	27 kDa	TRUE			19	22
TRUE	Empty	ref|NP_190516.1 nascent polypeptide-associated complex subunit alpha-like protein 2 [Arabidopsis thaliana]	ref|NP_190516.1	AT3G49470	NP_190516.1	15229149	24 kDa		4	1
TRUE	Empty	ref|NP_567725.1 ACD1-like protein [Arabidopsis thaliana]	ref|NP_567725.1	AT4G25650	NP_567725.1	18416592 (+1)	61 kDa				0	1
TRUE	Empty	ref|NP_192626.1 arginine amidohydrolase 2 [Arabidopsis thaliana]	ref|NP_192626.1	AT4G08870	NP_192626.1	15236635	38 kDa		0	0	1	2
TRUE	Empty	ref|NP_563770.1 uncharacterized oxidoreductase [Arabidopsis thaliana]	ref|NP_563770.1	AT1G06690	NP_563770.1	18390678	41 kDa		1		2	0
TRUE	Empty	ref|NP_195209.2 pentatricopeptide repeat protein MRL1 [Arabidopsis thaliana]	ref|NP_195209.2	AT4G34830	NP_195209.2	145353124	120 kDa				2	1
TRUE	Empty	ref|NP_179374.1 senescence/dehydration related protein [Arabidopsis thaliana]	ref|NP_179374.1	AT2G17840	NP_179374.1	15227905	49 kDa			1		3
TRUE	Empty	ref|NP_197670.1 AP-2 complex subunit alpha-2 [Arabidopsis thaliana]	ref|NP_197670.1	AT5G22780	NP_197670.1	15242964 (+1)	112 kDa				4	1
TRUE	Empty	ref|NP_177020.1 3-ketoacyl-CoA synthase 6 [Arabidopsis thaliana]	ref|NP_177020.1	AT1G68530	NP_177020.1	15221431	56 kDa	TRUE			3	1
TRUE	Empty	ref|NP_189940.1 uncharacterized protein [Arabidopsis thaliana]	ref|NP_189940.1	AT3G43540	NP_189940.1	15229305	41 kDa		0		2	0
TRUE	Empty	ref|NP_197279.1 NADH--cytochrome B5 reductase 1 [Arabidopsis thaliana]	ref|NP_197279.1	AT5G17770	NP_197279.1	15238025	31 kDa				1	1
TRUE	Empty	ref|NP_190462.1 40S ribosomal protein S11-1 [Arabidopsis thaliana]	ref|NP_190462.1	AT3G48930	NP_190462.1	15229056	18 kDa	TRUE	1			1
TRUE	Empty	ref|NP_563786.1 50S ribosomal protein L4 [Arabidopsis thaliana]	ref|NP_563786.1	AT1G07320	NP_563786.1	18390754 (+2)	31 kDa		3	0
TRUE	Empty	ref|NP_175592.2 leucine-rich repeat protein kinase family protein [Arabidopsis thaliana]	ref|NP_175592.2	AT1G51805	NP_175592.2	22330177 (+1)	98 kDa				1	2
TRUE	Empty	ref|NP_176007.1 nucleolar protein NOP56-like protein [Arabidopsis thaliana]	ref|NP_176007.1	AT1G56110	NP_176007.1	15223458	59 kDa				3	1
TRUE	Empty	ref|NP_180994.1 urease accessory protein G [Arabidopsis thaliana]	ref|NP_180994.1	AT2G34470	NP_180994.1	15226754 (+1)	30 kDa				1	1
TRUE	Empty	ref|NP_172597.2 protein EGM1 [Arabidopsis thaliana]	ref|NP_172597.2	AT1G11300	NP_172597.2	145335397	184 kDa		0	0	0	2
TRUE	Empty	ref|NP_198008.1 TCP-1/cpn60 chaperonin family protein [Arabidopsis thaliana]	ref|NP_198008.1	AT5G26360	NP_198008.1	15240317	60 kDa				4	0
TRUE	Empty	ref|NP_001189589.1 NADP-dependent glyceraldehyde-3-phosphate dehydrogenase [Arabidopsis thaliana]; Duplicate proteins: gi|42570905,gi|15224111	ref|NP_001189589.1	AT2G24270	NP_001189589.1	334184408 (+1)	53 kDa				1	0
TRUE	Empty	ref|NP_176633.1 26S proteasome non-ATPase regulatory subunit RPN12A [Arabidopsis thaliana]	ref|NP_176633.1	AT1G64520	NP_176633.1	15217661	31 kDa				3	0
TRUE	Empty	ref|NP_201263.2 AAA-type ATPase family protein [Arabidopsis thaliana]	ref|NP_201263.2	AT5G64580	NP_201263.2	30698050	97 kDa				5
TRUE	Empty	ref|NP_001190347.1 putative galactinol--sucrose galactosyltransferase 6 [Arabidopsis thaliana]	ref|NP_001190347.1	AT5G20250	NP_001190347.1	334187792 (+1)	94 kDa					4
TRUE	Empty	ref|NP_564492.1 uncharacterized protein [Arabidopsis thaliana]	ref|NP_564492.1	AT1G44920	NP_564492.1	18401414	28 kDa		1	1	1	1
TRUE	Empty	ref|NP_188436.1 beta-glucosidase 44 [Arabidopsis thaliana]	ref|NP_188436.1	AT3G18080	NP_188436.1	15229584 (+1)	59 kDa		1	1	1
TRUE	Empty	ref|NP_051123.1 ribosomal protein L2 (chloroplast) [Arabidopsis thaliana]; Duplicate proteins: gi|7525074	ref|NP_051123.1	ATCG00830; ATCG01310	NP_051123.1	7525099	30 kDa		1	1	1
TRUE	Empty	ref|NP_198465.3 tyrosine aminotransferase [Arabidopsis thaliana]	ref|NP_198465.3	AT5G36160	NP_198465.3	42568147	46 kDa		2	1	1
TRUE	Empty	ref|NP_001154478.1 coatomer subunit beta'-1 [Arabidopsis thaliana]	ref|NP_001154478.1	AT1G79990	NP_001154478.1	238479130 (+2)	104 kDa	TRUE	6		7	6
TRUE	Empty	ref|NP_180340.1 60S acidic ribosomal protein P2-1 [Arabidopsis thaliana]	ref|NP_180340.1	AT2G27720	NP_180340.1	15226231	11 kDa	TRUE	2	3	3
TRUE	Empty	ref|NP_051046.1 ATP synthase CF0 C subunit (chloroplast) [Arabidopsis thaliana]	ref|NP_051046.1	ATCG00140	NP_051046.1	7525020	8 kDa		1		1	2
TRUE	Empty	ref|NP_565657.1 copper ion binding protein [Arabidopsis thaliana]	ref|NP_565657.1	AT2G27730	NP_565657.1	18401511	12 kDa			1	1	2
TRUE	Empty	ref|NP_565412.1 uncharacterized protein [Arabidopsis thaliana]	ref|NP_565412.1	AT2G17340	NP_565412.1	18398388	41 kDa		1		1	1
TRUE	Empty	ref|NP_196738.1 NADH dehydrogenase (ubiquinone) Fe-S protein 7 [Arabidopsis thaliana]	ref|NP_196738.1	AT5G11770	NP_196738.1	15239782	24 kDa		1		1	2
TRUE	Empty	ref|NP_178022.1 NADH dehydrogenase [ubiquinone] iron-sulfur protein 8 [Arabidopsis thaliana]	ref|NP_178022.1	AT1G79010	NP_178022.1	15219265 (+1)	26 kDa			1	1	2
TRUE	Empty	ref|NP_566955.1 Tautomerase/MIF superfamily protein [Arabidopsis thaliana]	ref|NP_566955.1	AT3G51660	NP_566955.1	18409398	12 kDa			0	1	1
TRUE	Empty	ref|NP_180515.1 tubulin beta-7 chain [Arabidopsis thaliana]	ref|NP_180515.1	AT2G29550	NP_180515.1	15227559	51 kDa	TRUE	14		32	32
TRUE	Empty	ref|NP_195236.1 plasma membrane intrinsic protein 3 [Arabidopsis thaliana]; Duplicate proteins: gi|334187175	ref|NP_195236.1	AT4G35100	NP_195236.1	15236267	30 kDa	TRUE		0	1	2
TRUE	Empty	ref|NP_188003.1 protein ROOT HAIR DEFECTIVE 3 [Arabidopsis thaliana]	ref|NP_188003.1	AT3G13870	NP_188003.1	15231390 (+1)	89 kDa				2	2
TRUE	Empty	ref|NP_197143.1 chloroplastic acetylcoenzyme A carboxylase 1 [Arabidopsis thaliana]	ref|NP_197143.1	AT5G16390	NP_197143.1	15237339 (+1)	30 kDa				2	2
TRUE	Empty	ref|NP_001190808.1 glutamate-cysteine ligase [Arabidopsis thaliana]; Duplicate proteins: gi|15236390	ref|NP_001190808.1	AT4G23100	NP_001190808.1	334186834	59 kDa				2	2
TRUE	Empty	ref|NP_196765.2 Nitrilase/cyanide hydratase and apolipoprotein N-acyltransferase family protein [Arabidopsis thaliana]	ref|NP_196765.2	AT5G12040	NP_196765.2	22326744 (+1)	40 kDa				2	2
TRUE	Empty	ref|NP_085511.1 NADH dehydrogenase subunit 7 (mitochondrion) [Arabidopsis thaliana]	ref|NP_085511.1	ATMG00510	NP_085511.1	13449329	45 kDa				2	2
TRUE	Empty	ref|NP_001031533.1 14-3-3-like protein GF14 mu [Arabidopsis thaliana]	ref|NP_001031533.1	AT2G42590	NP_001031533.1	79324897	31 kDa	TRUE			5	5
TRUE	Empty	ref|NP_001078594.1 uncharacterized protein [Arabidopsis thaliana]	ref|NP_001078594.1	AT5G16660	NP_001078594.1	145334497 (+1)	18 kDa				2	2
TRUE	Empty	ref|NP_001078581.1 aspartokinase 2 [Arabidopsis thaliana]; Duplicate proteins: gi|15241295	ref|NP_001078581.1	AT5G14060	NP_001078581.1	145334399	60 kDa	TRUE			3	1
TRUE	Empty	ref|NP_182283.1 60S ribosomal protein L7a-1 [Arabidopsis thaliana]	ref|NP_182283.1	AT2G47610	NP_182283.1	15226635	29 kDa		2		2
TRUE	Empty	ref|NP_191222.1 cytochrome P450, family 94, subfamily D, polypeptide 2 [Arabidopsis thaliana]	ref|NP_191222.1	AT3G56630	NP_191222.1	15228981	57 kDa				2	2
TRUE	Empty	ref|NP_566021.1 uncharacterized protein [Arabidopsis thaliana]	ref|NP_566021.1	AT2G44640	NP_566021.1	18406590	50 kDa				2	2
TRUE	Empty	ref|NP_001119223.1 translocon-associated protein subunit beta [Arabidopsis thaliana]; Duplicate proteins: gi|186522723,gi|186522719,gi|18417271	ref|NP_001119223.1	AT5G14030	NP_001119223.1	186522727	21 kDa				2	1
TRUE	Empty	ref|NP_567736.3 phosphatidylserine decarboxylase 3 [Arabidopsis thaliana]	ref|NP_567736.3	AT4G25970	NP_567736.3	186513660	70 kDa				2	2
TRUE	Empty	ref|NP_174454.2 Adaptin family protein [Arabidopsis thaliana]	ref|NP_174454.2	AT1G31730	NP_174454.2	30692596	104 kDa				2	2
TRUE	Empty	ref|NP_197483.1 protein EMBRYO DEFECTIVE 2734 [Arabidopsis thaliana]	ref|NP_197483.1	AT5G19820	NP_197483.1	15241189	124 kDa				1	1
TRUE	Empty	ref|NP_001077612.1 nuclear transport factor 2B [Arabidopsis thaliana]	ref|NP_001077612.1	AT1G27970	NP_001077612.1	145324046 (+1)	15 kDa				1	2
TRUE	Empty	ref|NP_199600.1 NADH-ubiquinone oxidoreductase B8 subunit, putative [Arabidopsis thaliana]	ref|NP_199600.1	AT5G47890	NP_199600.1	15238831	11 kDa				1	1
TRUE	Empty	ref|NP_568427.1 nuclear-encoded CLP protease P7 [Arabidopsis thaliana]	ref|NP_568427.1	AT5G23140	NP_568427.1	18420643	26 kDa				2	1
TRUE	Empty	ref|NP_196882.1 peptide alpha-N-acetyltransferase [Arabidopsis thaliana]	ref|NP_196882.1	AT5G13780	NP_196882.1	15240705	22 kDa				1	1
TRUE	Empty	ref|NP_194710.1 mitogen-activated protein kinase kinase 2 [Arabidopsis thaliana]	ref|NP_194710.1	AT4G29810	NP_194710.1	15233715	40 kDa				1	2
TRUE	Empty	ref|NP_179145.1 DNA-directed RNA polymerase II subunit RPB3-A [Arabidopsis thaliana]	ref|NP_179145.1	AT2G15430	NP_179145.1	15226523	35 kDa				1	1
TRUE	Empty	ref|NP_187466.4 Clathrin, heavy chain [Arabidopsis thaliana]	ref|NP_187466.4	AT3G08530	NP_187466.4	42563757	193 kDa	TRUE			17	15
TRUE	Empty	ref|NP_564429.1 uncharacterized protein [Arabidopsis thaliana]	ref|NP_564429.1	AT1G33810	NP_564429.1	18398988	16 kDa				2	1
TRUE	Empty	ref|NP_001190146.1 proteasome subunit beta type-1 [Arabidopsis thaliana]; Duplicate proteins: gi|15232965	ref|NP_001190146.1	AT3G60820	NP_001190146.1	334186160 (+1)	25 kDa				1	2
TRUE	Empty	ref|NP_187157.1 putative SAR DNA-binding protein [Arabidopsis thaliana]	ref|NP_187157.1	AT3G05060	NP_187157.1	15229884	59 kDa				2	1
TRUE	Empty	ref|NP_176207.1 DEAD-box ATP-dependent RNA helicase 22 [Arabidopsis thaliana]	ref|NP_176207.1	AT1G59990	NP_176207.1	15218967	65 kDa		1	1
TRUE	Empty	ref|NP_190024.1 late embryogenesis abundant hydroxyproline-rich glycoprotein [Arabidopsis thaliana]	ref|NP_190024.1	AT3G44380	NP_190024.1	15229960	20 kDa				2	0
TRUE	Empty	ref|NP_567817.1 uncharacterized protein [Arabidopsis thaliana]	ref|NP_567817.1	AT4G28740	NP_567817.1	18417257	39 kDa				1	1
TRUE	Empty	ref|NP_565415.1 AP-1 complex subunit sigma-1 [Arabidopsis thaliana]	ref|NP_565415.1	AT2G17380	NP_565415.1	18398407	19 kDa				1	3
TRUE	Empty	ref|NP_001154201.1 HSP20-like chaperone [Arabidopsis thaliana]	ref|NP_001154201.1	AT4G02450	NP_001154201.1	238480186 (+1)	25 kDa		3		1
TRUE	Empty	ref|NP_176040.1 20S proteasome beta subunit G1 [Arabidopsis thaliana]	ref|NP_176040.1	AT1G56450	NP_176040.1	15223537	28 kDa				1	3
TRUE	Empty	ref|NP_566912.2 Clp ATPase [Arabidopsis thaliana]	ref|NP_566912.2	AT3G48870	NP_566912.2	186510816 (+1)	106 kDa	TRUE			58	51
TRUE	Empty	ref|NP_192822.1 protein KINESIN LIGHT CHAIN-RELATED 1 [Arabidopsis thaliana]	ref|NP_192822.1	AT4G10840	NP_192822.1	15236944	66 kDa				1	1
TRUE	Empty	ref|NP_200758.1 C-terminal S-isoprenylcysteine carboxyl O-methyltransferase [Arabidopsis thaliana]	ref|NP_200758.1	AT5G59500	NP_200758.1	15238431	46 kDa				2	1
TRUE	Empty	ref|NP_850692.2 chloroplast RNA-binding protein 29 [Arabidopsis thaliana]; Duplicate proteins: gi|15231817,gi|334185948	ref|NP_850692.2	AT3G53460	NP_850692.2	186511018 (+1)	36 kDa	TRUE	3	2
TRUE	Empty	ref|NP_188316.1 Acetate/butyrate--CoA ligase AAE7 [Arabidopsis thaliana]	ref|NP_188316.1	AT3G16910	NP_188316.1	15228909	63 kDa				2	1
TRUE	Empty	ref|NP_176428.1 1-aminocyclopropane-1-carboxylate oxidase 2 [Arabidopsis thaliana]	ref|NP_176428.1	AT1G62380	NP_176428.1	15220770	36 kDa	TRUE			1	2
TRUE	Empty	ref|NP_188427.2 phosphoethanolamine N-methyltransferase 1 [Arabidopsis thaliana]	ref|NP_188427.2	AT3G18000	NP_188427.2	30684743	56 kDa	TRUE	2		8
TRUE	Empty	ref|NP_566100.2 stroma protein CP12-1 [Arabidopsis thaliana]	ref|NP_566100.2	AT2G47400	NP_566100.2	30690673	13 kDa		2	1
TRUE	Empty	ref|NP_178826.1 40S ribosomal protein S16-1 [Arabidopsis thaliana]	ref|NP_178826.1	AT2G09990	NP_178826.1	15226676	17 kDa	TRUE			8	6
TRUE	Empty	ref|NP_565533.1 molecular chaperone DnaJ [Arabidopsis thaliana]	ref|NP_565533.1	AT2G22360	NP_565533.1	18399949	48 kDa	TRUE			3	2
TRUE	Empty	ref|NP_176659.6 protein ILITHYIA [Arabidopsis thaliana]	ref|NP_176659.6	AT1G64790	NP_176659.6	240254318 (+1)	285 kDa				2	0	0
TRUE	Empty	ref|NP_849675.1 thiosulfate/3-mercaptopyruvate sulfurtransferase 2 [Arabidopsis thaliana]	ref|NP_849675.1	AT1G16460	NP_849675.1	30684873	37 kDa				1	1
TRUE	Empty	ref|NP_196094.1 ACT domain-containing protein [Arabidopsis thaliana]	ref|NP_196094.1	AT5G04740	NP_196094.1	15238305	33 kDa			0	2	1
TRUE	Empty	ref|NP_194966.1 adenine nucleotide transporter BT1 [Arabidopsis thaliana]	ref|NP_194966.1	AT4G32400	NP_194966.1	15236783	43 kDa				3	1
TRUE	Empty	ref|NP_850320.1 ribulose bisphosphate carboxylase/oxygenase activase [Arabidopsis thaliana]	ref|NP_850320.1	AT2G39730	NP_850320.1	30687995	49 kDa	TRUE			173	163
TRUE	Empty	ref|NP_200104.1 plastidial pyruvate kinase 2 [Arabidopsis thaliana]	ref|NP_200104.1	AT5G52920	NP_200104.1	15237303	64 kDa	TRUE			2	1
TRUE	Empty	ref|NP_197105.1 3-oxo-5-alpha-steroid 4-dehydrogenase family protein [Arabidopsis thaliana]	ref|NP_197105.1	AT5G16010	NP_197105.1	15237245	30 kDa				0	1
TRUE	Empty	ref|NP_849482.1 Monogalactosyldiacylglycerol synthase 1 [Arabidopsis thaliana]	ref|NP_849482.1	AT4G31780	NP_849482.1	30689152	55 kDa				1	1
TRUE	Empty	ref|NP_190750.1 chlorophyll synthase [Arabidopsis thaliana]	ref|NP_190750.1	AT3G51820	NP_190750.1	15231043	42 kDa				1	3
TRUE	Empty	ref|NP_680721.2 proteasome component (PCI) domain-containing protein [Arabidopsis thaliana]	ref|NP_680721.2	AT4G19006	NP_680721.2	30684612	44 kDa		1		2	0
TRUE	Empty	ref|NP_567718.1 Double Clp-N motif protein [Arabidopsis thaliana]	ref|NP_567718.1	AT4G25370	NP_567718.1	18416540	26 kDa		1	1
TRUE	Empty	ref|NP_177466.1 nascent polypeptide-associated complex subunit beta [Arabidopsis thaliana]	ref|NP_177466.1	AT1G73230	NP_177466.1	15219413	18 kDa	TRUE	1	1
TRUE	Empty	ref|NP_565469.1 NADH dehydrogenase (ubiquinone) 1 alpha subcomplex 9 [Arabidopsis thaliana]	ref|NP_565469.1	AT2G20360	NP_565469.1	18399328	44 kDa		0		1	2
TRUE	Empty	ref|NP_001190723.1 selenium-binding protein 1 [Arabidopsis thaliana]; Duplicate proteins: gi|15236385	ref|NP_001190723.1	AT4G14030	NP_001190723.1	334186505	54 kDa			0	2	1
TRUE	Empty	ref|NP_564094.1 chlorophyllase 1 [Arabidopsis thaliana]	ref|NP_564094.1	AT1G19670	NP_564094.1	18394772	35 kDa				1	2
TRUE	Empty	ref|NP_680223.1 RNA polymerase I-associated factor PAF67 [Arabidopsis thaliana]; Duplicate proteins: gi|22327068	ref|NP_680223.1	AT5G25757	NP_680223.1	22327070	60 kDa		0	0	0	1
TRUE	Empty	ref|NP_201147.2 RNase J [Arabidopsis thaliana]	ref|NP_201147.2	AT5G63420	NP_201147.2	42568733	101 kDa				1	1
TRUE	Empty	ref|NP_568970.2 nucleoside diphosphate kinase II [Arabidopsis thaliana]	ref|NP_568970.2	AT5G63310	NP_568970.2	30697820	26 kDa		0	1	0
TRUE	Empty	ref|NP_177607.2 IQ-domain 31 protein [Arabidopsis thaliana]	ref|NP_177607.2	AT1G74690	NP_177607.2	22330633	65 kDa				2	0
TRUE	Empty	ref|NP_001078610.1 translation initiation factor eIF-2 beta subunit [Arabidopsis thaliana]; Duplicate proteins: gi|15242100	ref|NP_001078610.1	AT5G20920	NP_001078610.1	145334529 (+1)	31 kDa		0		2
TRUE	Empty	ref|NP_974778.1 Rubisco methyltransferase family protein [Arabidopsis thaliana]; Duplicate proteins: gi|30684815,gi|22326803	ref|NP_974778.1	AT5G14260	NP_974778.1	42573363	58 kDa		0		1	0
TRUE	Empty	ref|NP_001117303.1 ketose-bisphosphate aldolase class-II family protein [Arabidopsis thaliana]	ref|NP_001117303.1	AT1G18270	NP_001117303.1	186478598 (+2)	147 kDa				0	2
TRUE	Empty	ref|NP_001031079.1 GroES-like zinc-binding dehydrogenase family protein [Arabidopsis thaliana]; Duplicate proteins: gi|15219882	ref|NP_001031079.1	AT1G22430	NP_001031079.1	79318344	43 kDa				2	0
TRUE	Empty	ref|NP_199512.2 Regulator of nonsense transcripts 1-like protein [Arabidopsis thaliana]	ref|NP_199512.2	AT5G47010	NP_199512.2	30695086	137 kDa		0		2
TRUE	Empty	ref|NP_191946.1 cytochrome P450 86A2 [Arabidopsis thaliana]	ref|NP_191946.1	AT4G00360	NP_191946.1	15236789	63 kDa				0	2
TRUE	Empty	ref|NP_181687.1 autoinhibited Ca(2+)-ATPase 4 [Arabidopsis thaliana]	ref|NP_181687.1	AT2G41560	NP_181687.1	15227380	113 kDa				0	1
TRUE	Empty	ref|NP_197111.2 TCP-1/cpn60 chaperonin family protein [Arabidopsis thaliana]	ref|NP_197111.2	AT5G16070	NP_197111.2	30685661	59 kDa	TRUE			8	7
TRUE	Empty	ref|NP_189803.1 BED zinc finger and hAT dimerization domain-containing protein [Arabidopsis thaliana]	ref|NP_189803.1	AT3G42170	NP_189803.1	15228474	79 kDa			0	2
TRUE	Empty	ref|NP_188221.2 MAR-binding filament-like protein 1 [Arabidopsis thaliana]	ref|NP_188221.2	AT3G16000	NP_188221.2	42564228	82 kDa		1			0
TRUE	Empty	ref|NP_196786.1 beta-6 tubulin [Arabidopsis thaliana]	ref|NP_196786.1	AT5G12250	NP_196786.1	15239914	51 kDa	TRUE	15
TRUE	Empty	ref|NP_181180.1 1,4-alpha-glucan branching enzyme 2-1 [Arabidopsis thaliana]	ref|NP_181180.1	AT2G36390	NP_181180.1	15227650	98 kDa	TRUE			1	0
TRUE	Empty	ref|NP_188097.1 rhamnose biosynthetic enzyme 3 [Arabidopsis thaliana]	ref|NP_188097.1	AT3G14790	NP_188097.1	15231926	75 kDa	TRUE			11
TRUE	Empty	ref|NP_567765.2 protein PDI-like 5-4 [Arabidopsis thaliana]	ref|NP_567765.2	AT4G27080	NP_567765.2	22328963	54 kDa				1	0
TRUE	Empty	ref|NP_201289.1 general control non-repressible 5 [Arabidopsis thaliana]	ref|NP_201289.1	AT5G64840	NP_201289.1	15238261	78 kDa				3
TRUE	Empty	ref|NP_181831.1 50S ribosomal protein L3-1 [Arabidopsis thaliana]	ref|NP_181831.1	AT2G43030	NP_181831.1	15224205	29 kDa				2
TRUE	Empty	ref|NP_001077982.1 Root phototropism protein 2 [Arabidopsis thaliana]; Duplicate proteins: gi|79323495	ref|NP_001077982.1	AT2G30520	NP_001077982.1	145329993 (+1)	61 kDa				3
TRUE	Empty	ref|NP_201551.1 voltage dependent anion channel 2 [Arabidopsis thaliana]	ref|NP_201551.1	AT5G67500	NP_201551.1	15240765 (+1)	30 kDa				2
TRUE	Empty	ref|NP_190318.1 asparagine synthetase [glutamine-hydrolyzing] [Arabidopsis thaliana]	ref|NP_190318.1	AT3G47340	NP_190318.1	15232775	66 kDa	FALSE				3
TRUE	Empty	ref|NP_201210.1 glutamyl-tRNA synthetase [Arabidopsis thaliana]	ref|NP_201210.1	AT5G64050	NP_201210.1	15237594	63 kDa					2
TRUE	Empty	ref|NP_051090.1 RNA polymerase alpha subunit (chloroplast) [Arabidopsis thaliana]	ref|NP_051090.1	ATCG00740	NP_051090.1	7525065	38 kDa				2
TRUE	Empty	ref|NP_192839.1 nucleoside diphosphate kinase 3 [Arabidopsis thaliana]	ref|NP_192839.1	AT4G11010	NP_192839.1	15237018	26 kDa		1	1	1
TRUE	Empty	ref|NP_190826.1 40S ribosomal protein S14-3 [Arabidopsis thaliana]	ref|NP_190826.1	AT3G52580	NP_190826.1	15231260	16 kDa	TRUE	2		9	8
TRUE	Empty	ref|NP_174853.1 putative 60S ribosomal protein L30-1 [Arabidopsis thaliana]	ref|NP_174853.1	AT1G36240	NP_174853.1	15220372 (+1)	12 kDa		1		1	1
TRUE	Empty	ref|NP_181158.1 40S ribosomal protein S14-1 [Arabidopsis thaliana]	ref|NP_181158.1	AT2G36160	NP_181158.1	15227588	16 kDa	TRUE	2	2		9
TRUE	Empty	ref|NP_199692.1 cytochrome B5 isoform D [Arabidopsis thaliana]	ref|NP_199692.1	AT5G48810	NP_199692.1	15239718	15 kDa		1		1	1
TRUE	Empty	ref|NP_201041.1 plant invertase/pectin methylesterase inhibitor superfamily protein [Arabidopsis thaliana]	ref|NP_201041.1	AT5G62350	NP_201041.1	15241799	22 kDa		0		1	1
TRUE	Empty	ref|NP_568166.1 2-cysteine peroxiredoxin B [Arabidopsis thaliana]	ref|NP_568166.1	AT5G06290	NP_568166.1	18415155	30 kDa	TRUE	3	3	7
TRUE	Empty	ref|NP_179688.1 Cdf-related protein CRS [Arabidopsis thaliana]	ref|NP_179688.1	AT2G20920	NP_179688.1	15226418	30 kDa		0		1	1
TRUE	Empty	ref|NP_199215.1 HAD superfamily, subfamily IIIB acid phosphatase [Arabidopsis thaliana]	ref|NP_199215.1	AT5G44020	NP_199215.1	15240067	31 kDa		1	1	0
TRUE	Empty	ref|NP_564663.1 acyl carrier protein 3 [Arabidopsis thaliana]	ref|NP_564663.1	AT1G54630	NP_564663.1	18405008	15 kDa		0		1	1
TRUE	Empty	ref|NP_001077600.1 60S ribosomal protein L34-1 [Arabidopsis thaliana]	ref|NP_001077600.1	AT1G26880	NP_001077600.1	145324022 (+2)	11 kDa		1	0	1
TRUE	Empty	ref|NP_180353.1 UDP-D-apiose/UDP-D-xylose synthase 1 [Arabidopsis thaliana]	ref|NP_180353.1	AT2G27860	NP_180353.1	15226264	44 kDa	TRUE	1		3	3
TRUE	Empty	ref|NP_191800.1 calvin cycle protein CP12-2 [Arabidopsis thaliana]	ref|NP_191800.1	AT3G62410	NP_191800.1	15228752	14 kDa		1	1		0
TRUE	Empty	ref|NP_173025.1 Cobalamin biosynthesis CobW-like protein [Arabidopsis thaliana]	ref|NP_173025.1	AT1G15730	NP_173025.1	15218287	50 kDa	TRUE			5	3
TRUE	Empty	ref|NP_566406.1 universal stress protein-like protein [Arabidopsis thaliana]	ref|NP_566406.1	AT3G11930	NP_566406.1	18399413 (+3)	21 kDa				2	1
TRUE	Empty	ref|NP_192976.1 pectin methylesterase inhibitor 1 [Arabidopsis thaliana]	ref|NP_192976.1	AT4G12390	NP_192976.1	15234547	23 kDa				2	1
TRUE	Empty	ref|NP_566519.1 transducin/WD40 domain-containing protein [Arabidopsis thaliana]	ref|NP_566519.1	AT3G15610	NP_566519.1	18400838 (+1)	37 kDa				2	1
TRUE	Empty	ref|NP_174810.1 annexin 1 [Arabidopsis thaliana]	ref|NP_174810.1	AT1G35720	NP_174810.1	15220216	36 kDa				2	1
TRUE	Empty	ref|NP_001190378.1 starch synthase 1 [Arabidopsis thaliana]; Duplicate proteins: gi|15237934	ref|NP_001190378.1	AT5G24300	NP_001190378.1	334187896	72 kDa				2	1
TRUE	Empty	ref|NP_200382.1 uncharacterized protein [Arabidopsis thaliana]	ref|NP_200382.1	AT5G55710	NP_200382.1	15240567	24 kDa				1	2
TRUE	Empty	ref|NP_973666.1 putative plastid-lipid-associated protein [Arabidopsis thaliana]	ref|NP_973666.1	AT2G42130	NP_973666.1	42571185	30 kDa				2	1
TRUE	Empty	ref|NP_565620.2 uncharacterized protein [Arabidopsis thaliana]	ref|NP_565620.2	AT2G26340	NP_565620.2	145360347 (+1)	28 kDa				2	1
TRUE	Empty	ref|NP_178722.1 cycloartenol synthase [Arabidopsis thaliana]	ref|NP_178722.1	AT2G07050	NP_178722.1	15225650	86 kDa				1	1
TRUE	Empty	ref|NP_001154584.1 protein Aucsia-1 [Arabidopsis thaliana]	ref|NP_001154584.1	AT3G01130	NP_001154584.1	238479618 (+1)	5 kDa				1	1
TRUE	Empty	ref|NP_196011.1 ABC transporter B family member 29 [Arabidopsis thaliana]	ref|NP_196011.1	AT5G03910	NP_196011.1	15237574	69 kDa				1	1
TRUE	Empty	ref|NP_200261.1 flavodoxin-like quinone reductase 1 [Arabidopsis thaliana]	ref|NP_200261.1	AT5G54500	NP_200261.1	15239652	22 kDa				1	2
TRUE	Empty	ref|NP_051082.1 ribosomal protein L20 (chloroplast) [Arabidopsis thaliana]	ref|NP_051082.1	ATCG00660	NP_051082.1	7525056	14 kDa		2		1
TRUE	Empty	ref|NP_001031359.1 transportin 1 [Arabidopsis thaliana]	ref|NP_001031359.1	AT2G16950	NP_001031359.1	79322370 (+1)	99 kDa				1	2
TRUE	Empty	ref|NP_188715.2 NAD(P)-binding Rossmann-fold superfamily protein [Arabidopsis thaliana]	ref|NP_188715.2	AT3G20790	NP_188715.2	22331222	39 kDa				1	1
TRUE	Empty	ref|NP_564870.1 copper transport protein ATX1 [Arabidopsis thaliana]	ref|NP_564870.1	AT1G66240	NP_564870.1	18408466 (+1)	11 kDa				1	1
TRUE	Empty	ref|NP_177766.1 ribophorin I [Arabidopsis thaliana]	ref|NP_177766.1	AT1G76400	NP_177766.1	15223039	69 kDa				1	1
TRUE	Empty	ref|NP_566593.1 protein DEFECTIVE ACCUMULATION OF CYTOCHROME B6/F COMPLEX [Arabidopsis thaliana]	ref|NP_566593.1	AT3G17930	NP_566593.1	18401689	21 kDa				1	1
TRUE	Empty	ref|NP_564633.2 putative NDP-L-rhamnose synthase [Arabidopsis thaliana]	ref|NP_564633.2	AT1G53500	NP_564633.2	42562732	75 kDa	TRUE			11	4
TRUE	Empty	ref|NP_195175.1 cyclase associated protein 1 [Arabidopsis thaliana]	ref|NP_195175.1	AT4G34490	NP_195175.1	15236128	51 kDa		1		1
TRUE	Empty	ref|NP_001078590.1 uncharacterized protein [Arabidopsis thaliana]	ref|NP_001078590.1	AT5G15320	NP_001078590.1	145334474 (+1)	5 kDa				1	2
TRUE	Empty	ref|NP_567663.1 HSP70-interacting protein 1 [Arabidopsis thaliana]	ref|NP_567663.1	AT4G22670	NP_567663.1	18415982	47 kDa		1	1
TRUE	Empty	ref|NP_180270.1 20S proteasome alpha subunit G1 [Arabidopsis thaliana]	ref|NP_180270.1	AT2G27020	NP_180270.1	15225839	27 kDa				1	1
TRUE	Empty	ref|NP_564547.1 DNA-binding protein RTV1 [Arabidopsis thaliana]	ref|NP_564547.1	AT1G49480	NP_564547.1	18402653	26 kDa				2	1
TRUE	Empty	ref|NP_051098.1 ribosomal protein S19 (chloroplast) [Arabidopsis thaliana]	ref|NP_051098.1	ATCG00820	NP_051098.1	7525073	11 kDa				1	2
TRUE	Empty	ref|NP_190196.1 Histidyl-tRNA synthetase 1 [Arabidopsis thaliana]	ref|NP_190196.1	AT3G46100	NP_190196.1	15231337	55 kDa				1	2
TRUE	Empty	ref|NP_001031544.1 peroxisomal membrane protein 11D [Arabidopsis thaliana]; Duplicate proteins: gi|30690116,gi|18406877	ref|NP_001031544.1	AT2G45740	NP_001031544.1	79324919	26 kDa				1	1
TRUE	Empty	ref|NP_001077442.1 Rossmann-fold NAD(P)-binding domain-containing protein [Arabidopsis thaliana]	ref|NP_001077442.1	AT1G01800	NP_001077442.1	145323706 (+1)	28 kDa				1	1
TRUE	Empty	ref|NP_173148.2 solanesyl diphosphate synthase 2 [Arabidopsis thaliana]	ref|NP_173148.2	AT1G17050	NP_173148.2	22329620	46 kDa				1	1
TRUE	Empty	ref|NP_196513.1 40S ribosomal protein S15-4 [Arabidopsis thaliana]	ref|NP_196513.1	AT5G09510	NP_196513.1	15242436	17 kDa	TRUE			6	6
TRUE	Empty	ref|NP_850527.1 dihydrolipoamide branched chain acyltransferase [Arabidopsis thaliana]; Duplicate proteins: gi|15231314	ref|NP_850527.1	AT3G06850	NP_850527.1	30680036	53 kDa				2	1
TRUE	Empty	ref|NP_181290.1 Rossmann-fold NAD(P)-binding domain-containing protein [Arabidopsis thaliana]	ref|NP_181290.1	AT2G37540	NP_181290.1	15224306	35 kDa				1	2
TRUE	Empty	ref|NP_566903.1 Haloacid dehalogenase-like hydrolase (HAD) superfamily protein [Arabidopsis thaliana]	ref|NP_566903.1	AT3G48420	NP_566903.1	18408627	34 kDa		1	1
TRUE	Empty	ref|NP_178281.1 ribophorin I [Arabidopsis thaliana]	ref|NP_178281.1	AT2G01720	NP_178281.1	15226341	52 kDa				1	2
TRUE	Empty	ref|NP_851157.1 3-keto-acyl-CoA thiolase 2 [Arabidopsis thaliana]	ref|NP_851157.1	AT5G48880	NP_851157.1	30695561 (+1)	43 kDa				2	1
TRUE	Empty	ref|NP_001030826.1 40S ribosomal protein S20-2 [Arabidopsis thaliana]; Duplicate proteins: gi|30692858,gi|15232789	ref|NP_001030826.1	AT3G47370	NP_001030826.1	79314572	14 kDa	TRUE			5	5
TRUE	Empty	ref|NP_193447.5 pleckstrin homology (PH) domain-containing protein [Arabidopsis thaliana]	ref|NP_193447.5	AT4G17140	NP_193447.5	240255963	471 kDa				1	1
TRUE	Empty	ref|NP_001190828.1 MA3 domain-containing protein [Arabidopsis thaliana]; Duplicate proteins: gi|79325245,gi|18416429	ref|NP_001190828.1	AT4G24800	NP_001190828.1	334186898	77 kDa				1	1
TRUE	Empty	ref|NP_199470.1 pentatricopeptide repeat-containing protein [Arabidopsis thaliana]	ref|NP_199470.1	AT5G46580	NP_199470.1	15237467	81 kDa				1	1
TRUE	Empty	ref|NP_564845.1 ARM repeat superfamily protein [Arabidopsis thaliana]	ref|NP_564845.1	AT1G65220	NP_564845.1	18408228	47 kDa	TRUE			4	4
TRUE	Empty	ref|NP_194217.2 P-loop containing nucleoside triphosphate hydrolases superfamily protein [Arabidopsis thaliana]	ref|NP_194217.2	AT4G24860	NP_194217.2	42567117	124 kDa				1	1
TRUE	Empty	ref|NP_195061.1 protein TIC 22-IV [Arabidopsis thaliana]	ref|NP_195061.1	AT4G33350	NP_195061.1	15234162 (+1)	30 kDa				2	1
TRUE	Empty	ref|NP_565123.1 S-phase kinase-associated protein 1 [Arabidopsis thaliana]	ref|NP_565123.1	AT1G75950	NP_565123.1	18410982	18 kDa				1	1
TRUE	Empty	ref|NP_192856.1 putative translation initiation factor IF-1 [Arabidopsis thaliana]	ref|NP_192856.1	AT4G11175	NP_192856.1	15237084	16 kDa		1	0	1
TRUE	Empty	ref|NP_171698.1 brefeldin A-inhibited guanine nucleotide-exchange protein 3 [Arabidopsis thaliana]	ref|NP_171698.1	AT1G01960	NP_171698.1	15217579	195 kDa				1	1
TRUE	Empty	ref|NP_565745.1 serine protease [Arabidopsis thaliana]	ref|NP_565745.1	AT2G32480	NP_565745.1	18402981 (+1)	49 kDa	TRUE			5	4
TRUE	Empty	ref|NP_565008.1 protein LOW PHOSPHATE ROOT2 [Arabidopsis thaliana]	ref|NP_565008.1	AT1G71040	NP_565008.1	18409745	66 kDa				1	1
TRUE	Empty	ref|NP_172167.2 carotenoid isomerase [Arabidopsis thaliana]	ref|NP_172167.2	AT1G06820	NP_172167.2	42561764	65 kDa				1	1
TRUE	Empty	ref|NP_566882.1 actin depolymerizing factor 2 [Arabidopsis thaliana]	ref|NP_566882.1	AT3G46000	NP_566882.1	18408116	16 kDa		1		0	1
TRUE	Empty	ref|NP_198206.1 Luminal-binding protein 1 [Arabidopsis thaliana]	ref|NP_198206.1	AT5G28540	NP_198206.1	15241844	74 kDa	TRUE			8	9
TRUE	Empty	ref|NP_194480.2 proton pump interactor 1 [Arabidopsis thaliana]	ref|NP_194480.2	AT4G27500	NP_194480.2	22328976	69 kDa				2	1
TRUE	Empty	ref|NP_566923.1 branched-chain-amino-acid aminotransferase 3 [Arabidopsis thaliana]	ref|NP_566923.1	AT3G49680	NP_566923.1	18408919 (+1)	45 kDa				1	2
TRUE	Empty	ref|NP_173946.1 GCN5-like N-acetyltransferase [Arabidopsis thaliana]	ref|NP_173946.1	AT1G26220	NP_173946.1	15222665	22 kDa				1	1
TRUE	Empty	ref|NP_851271.1 oxidative stress-related ABC1-like protein 1 [Arabidopsis thaliana]; Duplicate proteins: gi|22328063	ref|NP_851271.1	AT5G64940	NP_851271.1	30698079	86 kDa				2	1
TRUE	Blue	ref|NP_196889.4 nascent polypeptide-associated complex subunit alpha-like protein 3 [Arabidopsis thaliana]	ref|NP_196889.4	AT5G13850	NP_196889.4	240256288	22 kDa	TRUE	5	5
TRUE	Empty	ref|NP_001185184.1 poly(A) binding protein 8 [Arabidopsis thaliana]; Duplicate proteins: gi|18402769	ref|NP_001185184.1	AT1G49760	NP_001185184.1	334183191	73 kDa	TRUE			2	2
TRUE	Empty	ref|NP_200414.1 heat shock protein 81-2 [Arabidopsis thaliana]	ref|NP_200414.1	AT5G56030	NP_200414.1	15241115 (+1)	80 kDa	TRUE			12	19
TRUE	Empty	ref|NP_196717.3 PQQ_DH domain-containing protein [Arabidopsis thaliana]	ref|NP_196717.3	AT5G11560	NP_196717.3	145357905	109 kDa				2	1
TRUE	Empty	ref|NP_974369.1 prohibitin 4 [Arabidopsis thaliana]; Duplicate proteins: gi|15232129	ref|NP_974369.1	AT3G27280	NP_974369.1	42572547	31 kDa		1	1
TRUE	Empty	ref|NP_567552.2 DEGP protease 5 [Arabidopsis thaliana]	ref|NP_567552.2	AT4G18370	NP_567552.2	30684381	35 kDa				1	2
TRUE	Empty	ref|NP_175561.1 ABC transporter G family member 12 [Arabidopsis thaliana]	ref|NP_175561.1	AT1G51500	NP_175561.1	15217942	76 kDa				1	2
TRUE	Empty	ref|NP_567934.1 LL-diaminopimelate aminotransferase [Arabidopsis thaliana]	ref|NP_567934.1	AT4G33680	NP_567934.1	18418270	50 kDa		1		2
TRUE	Empty	ref|NP_001154477.1 2-dehydro-3-deoxyphosphooctonate aldolase 1 [Arabidopsis thaliana]	ref|NP_001154477.1	AT1G79500	NP_001154477.1	238479116 (+1)	37 kDa		1		1
TRUE	Empty	ref|NP_195836.5 uncharacterized protein [Arabidopsis thaliana]	ref|NP_195836.5	AT5G02160	NP_195836.5	240256251	13 kDa				1	2
TRUE	Empty	ref|NP_187434.2 HEAT SHOCK PROTEIN 89.1 [Arabidopsis thaliana]	ref|NP_187434.2	AT3G07770	NP_187434.2	145338243	91 kDa	TRUE			9	5
TRUE	Empty	ref|NP_191204.1 alpha-soluble NSF attachment protein 1 [Arabidopsis thaliana]	ref|NP_191204.1	AT3G56450	NP_191204.1	15228924	44 kDa		1		1
TRUE	Empty	ref|NP_189308.1 CCR-like protein [Arabidopsis thaliana]	ref|NP_189308.1	AT3G26740	NP_189308.1	15231613	15 kDa				1	1
TRUE	Empty	ref|NP_181080.1 glycine decarboxylase complex protein H [Arabidopsis thaliana]	ref|NP_181080.1	AT2G35370	NP_181080.1	15226973	18 kDa	TRUE	1	2
TRUE	Empty	ref|NP_001030660.1 phosphoinositide phospholipase C 2 [Arabidopsis thaliana]; Duplicate proteins: gi|15231929	ref|NP_001030660.1	AT3G08510	NP_001030660.1	79313161	66 kDa				1	1
TRUE	Empty	ref|NP_177958.1 glutathione S-transferase TAU 20 [Arabidopsis thaliana]	ref|NP_177958.1	AT1G78370	NP_177958.1	15218311	25 kDa				1	1
TRUE	Empty	ref|NP_191746.1 uncharacterized protein [Arabidopsis thaliana]	ref|NP_191746.1	AT3G61870	NP_191746.1	15228623	30 kDa				1	1
TRUE	Empty	ref|NP_197148.3 Isopentenyl-diphosphate Delta-isomerase I [Arabidopsis thaliana]	ref|NP_197148.3	AT5G16440	NP_197148.3	79514626	33 kDa	TRUE			3	2
TRUE	Empty	ref|NP_001154258.1 small nuclear ribonucleoprotein associated protein B [Arabidopsis thaliana]; Duplicate proteins: gi|79325195,gi|30685110,gi|15237095	ref|NP_001154258.1	AT4G20440	NP_001154258.1	238480869 (+1)	27 kDa				1	1
TRUE	Empty	ref|NP_195580.1 glycine rich protein 2 [Arabidopsis thaliana]	ref|NP_195580.1	AT4G38680	NP_195580.1	15234010	19 kDa		1	0
TRUE	Empty	ref|NP_567244.1 NADH dehydrogenase (ubiquinone) flavoprotein 2 [Arabidopsis thaliana]	ref|NP_567244.1	AT4G02580	NP_567244.1	18411985	28 kDa				1	1
TRUE	Empty	ref|NP_180456.1 outer plastid envelope protein 16-1 [Arabidopsis thaliana]	ref|NP_180456.1	AT2G28900	NP_180456.1	15226998	15 kDa			0		2
TRUE	Empty	ref|NP_001077955.1 ADP-ribosylation factor 3 [Arabidopsis thaliana]	ref|NP_001077955.1	AT2G24765	NP_001077955.1	145329611 (+1)	15 kDa				1	1
TRUE	Empty	ref|NP_565835.1 uncharacterized protein [Arabidopsis thaliana]	ref|NP_565835.1	AT2G36145	NP_565835.1	18404057	20 kDa				1	2
TRUE	Empty	ref|NP_192783.1 60S ribosomal protein L9-2 [Arabidopsis thaliana]	ref|NP_192783.1	AT4G10450	NP_192783.1	15235114	22 kDa	TRUE			4	5
TRUE	Empty	ref|NP_181471.1 60S ribosomal protein L35-2 [Arabidopsis thaliana]	ref|NP_181471.1	AT2G39390	NP_181471.1	15225083 (+3)	14 kDa		2		1
TRUE	Empty	ref|NP_191819.1 DNAJ heat shock protein ATERDJ3B [Arabidopsis thaliana]	ref|NP_191819.1	AT3G62600	NP_191819.1	15228802	39 kDa				1	1
TRUE	Empty	ref|NP_178980.1 NAD-dependent malic enzyme 1 [Arabidopsis thaliana]	ref|NP_178980.1	AT2G13560	NP_178980.1	15225438	70 kDa				1	1
TRUE	Empty	ref|NP_175779.1 uncharacterized protein [Arabidopsis thaliana]	ref|NP_175779.1	AT1G53760	NP_175779.1	15220931	31 kDa				1	1
TRUE	Empty	ref|NP_566971.2 alpha carbonic anhydrase 1 [Arabidopsis thaliana]	ref|NP_566971.2	AT3G52720	NP_566971.2	30693687	33 kDa				1	1
TRUE	Empty	ref|NP_193902.1 DNA-directed RNA polymerase II subunit RPB2 [Arabidopsis thaliana]	ref|NP_193902.1	AT4G21710	NP_193902.1	15234572	135 kDa			0	1
TRUE	Empty	ref|NP_179732.2 xylulose kinase-1 [Arabidopsis thaliana]	ref|NP_179732.2	AT2G21370	NP_179732.2	30681377 (+1)	52 kDa				2	0
TRUE	Empty	ref|NP_198317.1 phosphoenolpyruvate/phosphate translocator 1 [Arabidopsis thaliana]	ref|NP_198317.1	AT5G33320	NP_198317.1	15242801	44 kDa				0	2
TRUE	Empty	ref|NP_193470.1 60S ribosomal protein L15-2 [Arabidopsis thaliana]; Duplicate proteins: gi|15235851	ref|NP_193470.1	AT4G17390	NP_193470.1	15236049	24 kDa		0		1
TRUE	Empty	ref|NP_850861.2 CBL-interacting serine/threonine-protein kinase 26 [Arabidopsis thaliana]	ref|NP_850861.2	AT5G21326	NP_850861.2	42570534	50 kDa				1	0
TRUE	Empty	ref|NP_189916.4 brefeldin A-inhibited guanine nucleotide-exchange protein 5 [Arabidopsis thaliana]	ref|NP_189916.4	AT3G43300	NP_189916.4	186510627 (+1)	195 kDa				1	0
TRUE	Empty	ref|NP_197928.1 UF642 l-GalL-responsive protein 1 [Arabidopsis thaliana]	ref|NP_197928.1	AT5G25460	NP_197928.1	15239438	40 kDa	TRUE			3	1
TRUE	Empty	ref|NP_567038.1 HIS triad family protein 3 [Arabidopsis thaliana]	ref|NP_567038.1	AT3G56490	NP_567038.1	18410510	16 kDa				0	1
TRUE	Empty	ref|NP_195637.1 glycine-rich RNA-binding protein 8 [Arabidopsis thaliana]	ref|NP_195637.1	AT4G39260	NP_195637.1	15235002 (+3)	17 kDa	TRUE	1	2	3
TRUE	Empty	ref|NP_850015.1 dessication responsive protein [Arabidopsis thaliana]	ref|NP_850015.1	AT2G21620	NP_850015.1	30681471 (+1)	21 kDa				0	1
TRUE	Empty	ref|NP_186780.3 phosphoglycerate mutase-like protein [Arabidopsis thaliana]	ref|NP_186780.3	AT3G01310	NP_186780.3	42563399 (+1)	120 kDa				0	2
TRUE	Empty	ref|NP_196728.1 NADP-dependent malic enzyme 2 [Arabidopsis thaliana]	ref|NP_196728.1	AT5G11670	NP_196728.1	15239146	64 kDa		0	1
TRUE	Empty	ref|NP_001032129.1 adenylate kinase 1 [Arabidopsis thaliana]	ref|NP_001032129.1	AT5G63400	NP_001032129.1	79332010	21 kDa		0		2
TRUE	Empty	ref|NP_564479.1 SKU5 similar 6 [Arabidopsis thaliana]	ref|NP_564479.1	AT1G41830	NP_564479.1	18400509	61 kDa		0		1
TRUE	Empty	ref|NP_195761.1 Pyridoxal biosynthesis protein PDX1.3 [Arabidopsis thaliana]	ref|NP_195761.1	AT5G01410	NP_195761.1	15240972	33 kDa	TRUE			8
TRUE	Empty	ref|NP_566809.1 plastid ribosomal protein S21 [Arabidopsis thaliana]	ref|NP_566809.1	AT3G27160	NP_566809.1	18405254	21 kDa				1	0
TRUE	Empty	ref|NP_001078369.1 Nascent polypeptide-associated complex subunit alpha-like protein 4 [Arabidopsis thaliana]	ref|NP_001078369.1	AT4G10480	NP_001078369.1	145333007 (+1)	23 kDa		3
TRUE	Empty	ref|NP_187818.1 actin-11 [Arabidopsis thaliana]	ref|NP_187818.1	AT3G12110	NP_187818.1	15229955	42 kDa	TRUE			20
TRUE	Empty	ref|NP_200930.1 LYR family of Fe/S cluster biogenesis protein [Arabidopsis thaliana]	ref|NP_200930.1	AT5G61220	NP_200930.1	15240165	10 kDa				2
TRUE	Empty	ref|NP_569009.1 uncharacterized protein [Arabidopsis thaliana]	ref|NP_569009.1	AT5G65250	NP_569009.1	18424929	33 kDa				2
TRUE	Empty	ref|NP_194214.2 argininosuccinate synthase [Arabidopsis thaliana]	ref|NP_194214.2	AT4G24830	NP_194214.2	22328910	54 kDa				2
TRUE	Empty	ref|NP_182247.1 putative pre-mRNA-splicing factor ATP-dependent RNA helicase [Arabidopsis thaliana]	ref|NP_182247.1	AT2G47250	NP_182247.1	15226549 (+1)	83 kDa				3
TRUE	Empty	ref|NP_567814.1 photosystem II reaction center PSB28 protein [Arabidopsis thaliana]	ref|NP_567814.1	AT4G28660	NP_567814.1	18417239 (+1)	20 kDa				2
TRUE	Empty	ref|NP_192117.1 GTP-binding protein SAR1A [Arabidopsis thaliana]	ref|NP_192117.1	AT4G02080	NP_192117.1	15235226	22 kDa	TRUE			8
TRUE	Empty	ref|NP_566858.1 uncharacterized protein [Arabidopsis thaliana]	ref|NP_566858.1	AT3G32930	NP_566858.1	18406975	27 kDa					2
TRUE	Empty	ref|NP_568428.1 dihydroorotate dehydrogenase [Arabidopsis thaliana]	ref|NP_568428.1	AT5G23300	NP_568428.1	18420660	49 kDa				1
TRUE	Empty	ref|NP_175390.2 oxidative stress tolerance protein NQR [Arabidopsis thaliana]	ref|NP_175390.2	AT1G49670	NP_175390.2	22330139 (+1)	68 kDa					2
TRUE	Empty	ref|NP_001078104.1 tryptophanyl-tRNA synthetase-like protein [Arabidopsis thaliana]; Duplicate proteins: gi|15229319	ref|NP_001078104.1	AT3G04600	NP_001078104.1	145331754 (+1)	46 kDa				1
TRUE	Empty	ref|NP_172129.1 putative alpha,alpha-trehalose-phosphate synthase [UDP-forming] 7 [Arabidopsis thaliana]	ref|NP_172129.1	AT1G06410	NP_172129.1	15221478	97 kDa				2
TRUE	Empty	ref|NP_568051.1 vacuolar proton ATPase A3 [Arabidopsis thaliana]	ref|NP_568051.1	AT4G39080	NP_568051.1	18420373	93 kDa				1
TRUE	Empty	ref|NP_001030739.1 phosphoribosylaminoimidazole-succinocarboxamide synthase [Arabidopsis thaliana]; Duplicate proteins: gi|15232462	ref|NP_001030739.1	AT3G21110	NP_001030739.1	79313319	46 kDa					2
TRUE	Empty	ref|NP_172695.1 putative calcium-binding protein CML13 [Arabidopsis thaliana]	ref|NP_172695.1	AT1G12310	NP_172695.1	15221284	17 kDa				1
TRUE	Empty	ref|NP_565814.1 protein CTF2A [Arabidopsis thaliana]	ref|NP_565814.1	AT2G35660	NP_565814.1	18403916	48 kDa					1
TRUE	Empty	ref|NP_566034.1 uncharacterized protein [Arabidopsis thaliana]	ref|NP_566034.1	AT2G45060	NP_566034.1	18406697	30 kDa					1
TRUE	Empty	ref|NP_200170.2 pyridoxal reductase [Arabidopsis thaliana]	ref|NP_200170.2	AT5G53580	NP_200170.2	30696358	41 kDa				1
TRUE	Empty	ref|NP_563996.2 dihomomethionine N-hydroxylase [Arabidopsis thaliana]	ref|NP_563996.2	AT1G16410	NP_563996.2	30684842	62 kDa				1
TRUE	Empty	ref|NP_564461.1 O-fucosyltransferase-like protein [Arabidopsis thaliana]	ref|NP_564461.1	AT1G35510	NP_564461.1	18399706	64 kDa				1
TRUE	Empty	ref|NP_195955.1 lectin-like protein [Arabidopsis thaliana]	ref|NP_195955.1	AT5G03350	NP_195955.1	15242724	30 kDa		1	1
TRUE	Empty	ref|NP_027420.1 zinc finger CCCH domain-containing protein 17 [Arabidopsis thaliana]	ref|NP_027420.1	AT2G02160	NP_027420.1	18395319	76 kDa		1	1
TRUE	Empty	ref|NP_188124.1 RAB GTPase-like protein A1G [Arabidopsis thaliana]	ref|NP_188124.1	AT3G15060	NP_188124.1	15232477 (+3)	24 kDa	TRUE		1	1
TRUE	Empty	ref|NP_200168.1 cytochrome B5 isoform E [Arabidopsis thaliana]	ref|NP_200168.1	AT5G53560	NP_200168.1	15238776	15 kDa		1		1
TRUE	Empty	ref|NP_850831.1 reversably-glycosylated protein 5 [Arabidopsis thaliana]; Duplicate proteins: gi|15237362	ref|NP_850831.1	AT5G16510	NP_850831.1	30685893	39 kDa		1	1
TRUE	Empty	ref|NP_568095.1 uncharacterized protein [Arabidopsis thaliana]	ref|NP_568095.1	AT5G01750	NP_568095.1	18413737 (+1)	19 kDa			1		1
TRUE	Empty	ref|NP_171782.1 large subunit ribosomal protein L22e [Arabidopsis thaliana]	ref|NP_171782.1	AT1G02830	NP_171782.1	15218615	14 kDa				1	1
TRUE	Empty	ref|NP_172673.1 extensin-like protein [Arabidopsis thaliana]	ref|NP_172673.1	AT1G12090	NP_172673.1	15221201 (+1)	14 kDa				1	1
TRUE	Empty	ref|NP_179564.1 60S ribosomal protein L31-1 [Arabidopsis thaliana]	ref|NP_179564.1	AT2G19740	NP_179564.1	15224836 (+2)	14 kDa				1	1
TRUE	Empty	ref|NP_180431.1 3-ketoacyl-CoA synthase 12 [Arabidopsis thaliana]	ref|NP_180431.1	AT2G28630	NP_180431.1	15226916	54 kDa				1	1
TRUE	Empty	ref|NP_194878.1 cytochrome P450 83B1 [Arabidopsis thaliana]	ref|NP_194878.1	AT4G31500	NP_194878.1	15235968	57 kDa				1	1
TRUE	Empty	ref|NP_201307.1 annexin 2 [Arabidopsis thaliana]	ref|NP_201307.1	AT5G65020	NP_201307.1	15238320 (+1)	36 kDa				1	1
TRUE	Empty	ref|NP_197853.1 mitochondrial import inner membrane translocase subunit Tim17/Tim22/Tim23 family protein [Arabidopsis thaliana]	ref|NP_197853.1	AT5G24650	NP_197853.1	15238598	28 kDa				1	1
TRUE	Empty	ref|NP_200513.1 lycopene epsilon cyclase [Arabidopsis thaliana]	ref|NP_200513.1	AT5G57030	NP_200513.1	15242019	58 kDa				1	1
TRUE	Empty	ref|NP_564425.1 uncharacterized protein [Arabidopsis thaliana]	ref|NP_564425.1	AT1G33490	NP_564425.1	18398872	19 kDa				1	1
TRUE	Empty	ref|NP_568842.1 6-phosphofructokinase 7 [Arabidopsis thaliana]	ref|NP_568842.1	AT5G56630	NP_568842.1	18423885	53 kDa				1	1
TRUE	Empty	ref|NP_001119092.1 pantothenate kinase 2 [Arabidopsis thaliana]; Duplicate proteins: gi|79326098	ref|NP_001119092.1	AT4G32180	NP_001119092.1	186515428 (+1)	87 kDa				1	1
TRUE	Empty	ref|NP_567175.2 inorganic phosphate transporter PHT4;4 [Arabidopsis thaliana]	ref|NP_567175.2	AT4G00370	NP_567175.2	30678625	60 kDa				1	1
TRUE	Empty	ref|NP_192700.2 mitochondrial transcription termination factor family protein [Arabidopsis thaliana]	ref|NP_192700.2	AT4G09620	NP_192700.2	30681137	24 kDa				1	1
TRUE	Empty	ref|NP_849686.1 putative calcium-binding protein CML27 [Arabidopsis thaliana]; Duplicate proteins: gi|15221030	ref|NP_849686.1	AT1G18210	NP_849686.1	30685754	18 kDa				1	1
TRUE	Empty	ref|NP_194877.2 coatomer subunit beta-2 [Arabidopsis thaliana]	ref|NP_194877.2	AT4G31490	NP_194877.2	30689050	106 kDa	TRUE			16	9
TRUE	Empty	ref|NP_001190742.1 uncharacterized protein [Arabidopsis thaliana]; Duplicate proteins: gi|186511907	ref|NP_001190742.1	AT4G16450	NP_001190742.1	334186608	11 kDa				1	1
TRUE	Empty	ref|NP_180257.3 gravitropism defective 2 [Arabidopsis thaliana]	ref|NP_180257.3	AT2G26890	NP_180257.3	42569365	279 kDa				1	1
TRUE	Empty	ref|NP_974787.1 plastidic glucose transporter [Arabidopsis thaliana]; Duplicate proteins: gi|30685706,gi|18417892	ref|NP_974787.1	AT5G16150	NP_974787.1	42573381	57 kDa				1	1
TRUE	Empty	ref|NP_187627.3 folylpolyglutamate synthase [Arabidopsis thaliana]	ref|NP_187627.3	AT3G10160	NP_187627.3	79396625	69 kDa				1	1
TRUE	Empty	ref|NP_001118421.1 aspartate aminotransferase 1 [Arabidopsis thaliana]; Duplicate proteins: gi|15224592	ref|NP_001118421.1	AT2G30970	NP_001118421.1	186504418	48 kDa				1	1
TRUE	Empty	ref|NP_173694.1 S-adenosyl-L-methionine-dependent methyltransferases-like protein [Arabidopsis thaliana]	ref|NP_173694.1	AT1G22800	NP_173694.1	15219953	39 kDa				1	1
TRUE	Empty	ref|NP_181254.1 aquaporin PIP2-2 [Arabidopsis thaliana]	ref|NP_181254.1	AT2G37170	NP_181254.1	15228095	30 kDa	TRUE			2	2
TRUE	Empty	ref|NP_195639.2 probable phenylalanine--tRNA ligase alpha subunit [Arabidopsis thaliana]	ref|NP_195639.2	AT4G39280	NP_195639.2	22329256 (+1)	56 kDa				1	1
TRUE	Empty	ref|NP_566011.1 methylenetetrahydrofolate reductase 2 [Arabidopsis thaliana]	ref|NP_566011.1	AT2G44160	NP_566011.1	18406468	67 kDa	TRUE			2	2
TRUE	Empty	ref|NP_565868.1 NAD(P)-binding Rossmann-fold-containing protein [Arabidopsis thaliana]	ref|NP_565868.1	AT2G37660	NP_565868.1	18404496	35 kDa			1	1
TRUE	Empty	ref|NP_564582.1 uncharacterized protein [Arabidopsis thaliana]	ref|NP_564582.1	AT1G51100	NP_564582.1	18403352	24 kDa				1	1
TRUE	Empty	ref|NP_563881.1 transmembrane nine 1 [Arabidopsis thaliana]	ref|NP_563881.1	AT1G10950	NP_563881.1	18391222	67 kDa				1	1
TRUE	Empty	ref|NP_199010.1 tetratricopeptide repeat domain-containing protein [Arabidopsis thaliana]	ref|NP_199010.1	AT5G41950	NP_199010.1	15238238	62 kDa				1	1
TRUE	Empty	ref|NP_195326.1 cold shock protein 1 [Arabidopsis thaliana]	ref|NP_195326.1	AT4G36020	NP_195326.1	15233440	30 kDa		1	1
TRUE	Empty	ref|NP_195311.1 GTP-binding protein ATGB2 [Arabidopsis thaliana]	ref|NP_195311.1	AT4G35860	NP_195311.1	15233367	23 kDa	TRUE			3	3
TRUE	Empty	ref|NP_175158.1 20S proteasome alpha subunit F2 [Arabidopsis thaliana]	ref|NP_175158.1	AT1G47250	NP_175158.1	15220151 (+1)	30 kDa			1		1
TRUE	Empty	ref|NP_566174.1 14-3-3-like protein GF14 nu [Arabidopsis thaliana]	ref|NP_566174.1	AT3G02520	NP_566174.1	18396217	30 kDa	TRUE			8	10
TRUE	Empty	ref|NP_190581.1 uncharacterized protein [Arabidopsis thaliana]	ref|NP_190581.1	AT3G50120	NP_190581.1	15229680	62 kDa				1	1
TRUE	Empty	ref|NP_196876.1 uncharacterized protein [Arabidopsis thaliana]	ref|NP_196876.1	AT5G13720	NP_196876.1	15240692	29 kDa				1	1
TRUE	Empty	ref|NP_180644.1 glutathione S-transferase PHI 10 [Arabidopsis thaliana]	ref|NP_180644.1	AT2G30870	NP_180644.1	15224582	24 kDa	TRUE			1	2
TRUE	Empty	ref|NP_563687.1 photosystem II Psb27 protein [Arabidopsis thaliana]	ref|NP_563687.1	AT1G03600	NP_563687.1	18379115	19 kDa		1		1
TRUE	Empty	ref|NP_001031639.1 putative methyltransferase PMT3 [Arabidopsis thaliana]; Duplicate proteins: gi|18414198	ref|NP_001031639.1	AT4G14360	NP_001031639.1	79325109	69 kDa	TRUE			1	2
TRUE	Empty	ref|NP_567585.1 pectinacetylesterase family protein [Arabidopsis thaliana]	ref|NP_567585.1	AT4G19410	NP_567585.1	18415308 (+1)	42 kDa				1	1
TRUE	Empty	ref|NP_178105.1 glyoxylate/hydroxypyruvate reductase A HPR2 [Arabidopsis thaliana]	ref|NP_178105.1	AT1G79870	NP_178105.1	15220005	34 kDa				1	1
TRUE	Empty	ref|NP_177023.1 bifunctional alpha-l-arabinofuranosidase/beta-d-xylosidase [Arabidopsis thaliana]	ref|NP_177023.1	AT1G68560	NP_177023.1	15221437	102 kDa				1	1
TRUE	Empty	ref|NP_186767.1 starch synthase 2 [Arabidopsis thaliana]	ref|NP_186767.1	AT3G01180	NP_186767.1	15232051	88 kDa				1	1
TRUE	Empty	ref|NP_566383.1 phosphoglucan phosphatase LSF2 [Arabidopsis thaliana]	ref|NP_566383.1	AT3G10940	NP_566383.1	18399058	32 kDa				1	1
TRUE	Empty	ref|NP_174599.1 P-loop containing nucleoside triphosphate hydrolases superfamily protein [Arabidopsis thaliana]	ref|NP_174599.1	AT1G33290	NP_174599.1	15217492	42 kDa				1	1
TRUE	Empty	ref|NP_001031610.1 TRAM, LAG1 and CLN8 (TLC) lipid-sensing domain containing protein [Arabidopsis thaliana]; Duplicate proteins: gi|18413327	ref|NP_001031610.1	AT4G10360	NP_001031610.1	79325051	30 kDa				1	1
TRUE	Empty	ref|NP_851096.1 protein high chlorophyll fluorescent 109 [Arabidopsis thaliana]	ref|NP_851096.1	AT5G36170	NP_851096.1	30692908 (+2)	51 kDa				1	1
TRUE	Empty	ref|NP_196250.1 NDR1/HIN1-Like protein 3 [Arabidopsis thaliana]	ref|NP_196250.1	AT5G06320	NP_196250.1	15239999	26 kDa		1			1
TRUE	Empty	ref|NP_198748.1 putative UDP-glucose 6-dehydrogenase 2 [Arabidopsis thaliana]	ref|NP_198748.1	AT5G39320	NP_198748.1	15241704	53 kDa	TRUE			5	5
TRUE	Empty	ref|NP_187354.1 DEAD-box ATP-dependent RNA helicase 50 [Arabidopsis thaliana]	ref|NP_187354.1	AT3G06980	NP_187354.1	15231353	87 kDa		1		1
TRUE	Empty	ref|NP_176869.2 putative glycerophosphoryl diester phosphodiesterase 3 [Arabidopsis thaliana]	ref|NP_176869.2	AT1G66970	NP_176869.2	30697435 (+1)	84 kDa				1	1
TRUE	Empty	ref|NP_001032057.1 low psii accumulation2 protein [Arabidopsis thaliana]	ref|NP_001032057.1	AT5G51545	NP_001032057.1	79330574	20 kDa				1	1
TRUE	Empty	ref|NP_178355.1 NADH dehydrogenase (ubiquinone) [Arabidopsis thaliana]	ref|NP_178355.1	AT2G02510	NP_178355.1	15226987 (+1)	8 kDa				1	1
TRUE	Empty	ref|NP_564623.2 Na+/Ca 2+ exchanger-like protein [Arabidopsis thaliana]	ref|NP_564623.2	AT1G53210	NP_564623.2	30695448	63 kDa		1	0
TRUE	Empty	ref|NP_179709.1 peptidyl-prolyl cis-trans isomerase CYP19-2 [Arabidopsis thaliana]	ref|NP_179709.1	AT2G21130	NP_179709.1	15226467 (+1)	18 kDa		1	0
TRUE	Empty	ref|NP_001031263.1 glutamate--glyoxylate aminotransferase 2 [Arabidopsis thaliana]; Duplicate proteins: gi|79321034,gi|42572063,gi|15223186	ref|NP_001031263.1	AT1G70580	NP_001031263.1	79321061	53 kDa	TRUE		6	16
TRUE	Empty	ref|NP_190258.1 protein TOC75-3 [Arabidopsis thaliana]	ref|NP_190258.1	AT3G46740	NP_190258.1	15232625	89 kDa			0	1
TRUE	Empty	ref|NP_001118780.1 small GTP-binding protein ARA3 [Arabidopsis thaliana]; Duplicate proteins: gi|145332765,gi|15231322	ref|NP_001118780.1	AT3G46060	NP_001118780.1	186510716	24 kDa	TRUE			7	7
TRUE	Empty	ref|NP_191681.1 (+)-neomenthol dehydrogenase [Arabidopsis thaliana]	ref|NP_191681.1	AT3G61220	NP_191681.1	15233062 (+1)	33 kDa		1	0
TRUE	Empty	ref|NP_190777.1 DNA-directed RNA polymerases II, IV and V subunit 11 [Arabidopsis thaliana]	ref|NP_190777.1	AT3G52090	NP_190777.1	15231127 (+1)	14 kDa				0	1
TRUE	Empty	ref|NP_564527.1 B-cell receptor-associated 31-like protein [Arabidopsis thaliana]	ref|NP_564527.1	AT1G48440	NP_564527.1	18402194	15 kDa				1	0
TRUE	Empty	ref|NP_566496.1 RNA-editing factor interacting protein 1 [Arabidopsis thaliana]	ref|NP_566496.1	AT3G15000	NP_566496.1	18400602	43 kDa				0	1
TRUE	Empty	ref|NP_001078136.1 LETM1-like protein [Arabidopsis thaliana]; Duplicate proteins: gi|30681776,gi|30681773	ref|NP_001078136.1	AT3G11560	NP_001078136.1	145332028 (+1)	98 kDa				1	0
TRUE	Empty	ref|NP_173685.1 sucrose transport protein SUC2 [Arabidopsis thaliana]	ref|NP_173685.1	AT1G22710	NP_173685.1	15219938	55 kDa				1	0
TRUE	Empty	ref|NP_195190.1 Squalene synthase 1 [Arabidopsis thaliana]	ref|NP_195190.1	AT4G34640	NP_195190.1	15236168	47 kDa				0	1
TRUE	Empty	ref|NP_189513.1 V-type proton ATPase subunit d2 [Arabidopsis thaliana]	ref|NP_189513.1	AT3G28715	NP_189513.1	15229475 (+1)	41 kDa				1	0
TRUE	Empty	ref|NP_171617.1 pyruvate dehydrogenase E1 alpha subunit [Arabidopsis thaliana]	ref|NP_171617.1	AT1G01090	NP_171617.1	15223294	47 kDa		1			0
TRUE	Empty	ref|NP_177875.1 protein disulfide isomerase-like 1-2 [Arabidopsis thaliana]	ref|NP_177875.1	AT1G77510	NP_177875.1	15223975	56 kDa		1	0
TRUE	Empty	ref|NP_179037.2 proline iminopeptidase [Arabidopsis thaliana]	ref|NP_179037.2	AT2G14260	NP_179037.2	30679088 (+1)	43 kDa		1	0
TRUE	Empty	ref|NP_001078279.1 60S ribosomal protein L36-2 [Arabidopsis thaliana]; Duplicate proteins: gi|79314916,gi|30693900	ref|NP_001078279.1	AT3G53740	NP_001078279.1	145332827 (+2)	13 kDa		1	0
TRUE	Empty	ref|NP_198853.1 glutaredoxin-C2 [Arabidopsis thaliana]	ref|NP_198853.1	AT5G40370	NP_198853.1	15242674 (+1)	12 kDa		0	1
TRUE	Empty	ref|NP_568801.2 protein EMBRYO DEFECTIVE 2737 [Arabidopsis thaliana]	ref|NP_568801.2	AT5G53860	NP_568801.2	22327807 (+4)	48 kDa				1	0
TRUE	Empty	ref|NP_181977.1 beta-glucosidase 26 [Arabidopsis thaliana]	ref|NP_181977.1	AT2G44490	NP_181977.1	15224886	64 kDa				0	1
TRUE	Empty	ref|NP_175683.1 histone H2A protein 9 [Arabidopsis thaliana]	ref|NP_175683.1	AT1G52740	NP_175683.1	15219078 (+2)	14 kDa	TRUE	1		2
TRUE	Empty	ref|NP_197966.1 early nodulin-related protein [Arabidopsis thaliana]	ref|NP_197966.1	AT5G25940	NP_197966.1	15239541	12 kDa				1	0
TRUE	Empty	ref|NP_683443.1 40S ribosomal protein S2-2 [Arabidopsis thaliana]; Duplicate proteins: gi|18406353,gi|18406325	ref|NP_683443.1	AT1G58684	NP_683443.1	22330310	31 kDa	TRUE				13
TRUE	Empty	ref|NP_190074.1 pheophorbide A oxygenase [Arabidopsis thaliana]	ref|NP_190074.1	AT3G44880	NP_190074.1	15230543	61 kDa				2
TRUE	Empty	ref|NP_198409.1 proteasome alpha subunit A1 [Arabidopsis thaliana]	ref|NP_198409.1	AT5G35590	NP_198409.1	15238554	27 kDa					2
TRUE	Empty	ref|NP_180151.3 uncharacterized protein [Arabidopsis thaliana]	ref|NP_180151.3	AT2G25800	NP_180151.3	145360324	110 kDa				2
TRUE	Empty	ref|NP_850406.1 RNA-binding protein [Arabidopsis thaliana]	ref|NP_850406.1	AT2G43970	NP_850406.1	30689565	59 kDa				2
TRUE	Empty	ref|NP_201325.1 50S ribosomal protein L29 [Arabidopsis thaliana]	ref|NP_201325.1	AT5G65220	NP_201325.1	15238369	19 kDa				2
TRUE	Empty	ref|NP_567234.1 L-type lectin-domain containing receptor kinase IV.4 [Arabidopsis thaliana]	ref|NP_567234.1	AT4G02420	NP_567234.1	18411937	75 kDa				2
TRUE	Empty	ref|NP_181710.1 zinc-metallopeptidase PXM16 [Arabidopsis thaliana]	ref|NP_181710.1	AT2G41790	NP_181710.1	15227435	111 kDa				2
TRUE	Empty	ref|NP_001031231.1 pentatricopeptide repeat-containing protein [Arabidopsis thaliana]; Duplicate proteins: gi|22330422	ref|NP_001031231.1	AT1G64430	NP_001031231.1	79320695	62 kDa				2
TRUE	Empty	ref|NP_200229.1 plastid transcriptionally active protein 15 [Arabidopsis thaliana]	ref|NP_200229.1	AT5G54180	NP_200229.1	15239573	56 kDa				2
TRUE	Empty	ref|NP_176718.2 protein PHLOEM protein 2-LIKE A5 [Arabidopsis thaliana]	ref|NP_176718.2	AT1G65390	NP_176718.2	30697190 (+1)	48 kDa					1
TRUE	Empty	ref|NP_192404.1 monothiol glutaredoxin-S17 [Arabidopsis thaliana]	ref|NP_192404.1	AT4G04950	NP_192404.1	15234516	53 kDa					1
TRUE	Empty	ref|NP_196665.1 protein TRS120 [Arabidopsis thaliana]	ref|NP_196665.1	AT5G11040	NP_196665.1	15238938	130 kDa				2
TRUE	Empty	ref|NP_564481.1 uncharacterized protein [Arabidopsis thaliana]	ref|NP_564481.1	AT1G42480	NP_564481.1	18400653 (+1)	21 kDa			1
TRUE	Empty	ref|NP_175383.1 RNA-binding protein 47A [Arabidopsis thaliana]	ref|NP_175383.1	AT1G49600	NP_175383.1	15222783	48 kDa				1
TRUE	Empty	ref|NP_188478.1 protein ASPARTIC PROTEASE IN GUARD CELL 1 [Arabidopsis thaliana]	ref|NP_188478.1	AT3G18490	NP_188478.1	15229656	53 kDa				1
TRUE	Empty	ref|NP_001118361.1 calmodulin-binding transcription activator 3 [Arabidopsis thaliana]; Duplicate proteins: gi|30681670	ref|NP_001118361.1	AT2G22300	NP_001118361.1	186502240	116 kDa					1
TRUE	Empty	ref|NP_564034.1 D-3-phosphoglycerate dehydrogenase [Arabidopsis thaliana]	ref|NP_564034.1	AT1G17745	NP_564034.1	18394525 (+1)	66 kDa	TRUE			2
TRUE	Empty	ref|NP_176772.1 thioredoxin-dependent peroxidase 2 [Arabidopsis thaliana]	ref|NP_176772.1	AT1G65970	NP_176772.1	15218876 (+1)	17 kDa	TRUE			1
TRUE	Empty	ref|NP_568178.1 proline-rich family protein [Arabidopsis thaliana]	ref|NP_568178.1	AT5G07020	NP_568178.1	18415378	24 kDa					2
TRUE	Empty	ref|NP_196916.1 major facilitator protein [Arabidopsis thaliana]	ref|NP_196916.1	AT5G14120	NP_196916.1	15241312	63 kDa					1
TRUE	Empty	ref|NP_567228.1 putative epoxide hydrolase [Arabidopsis thaliana]	ref|NP_567228.1	AT4G02340	NP_567228.1	18411917	37 kDa				1
TRUE	Empty	ref|NP_568337.4 protein EMBRYO DEFECTIVE 2247 [Arabidopsis thaliana]	ref|NP_568337.4	AT5G16715	NP_568337.4	334187718	111 kDa				1
TRUE	Empty	ref|NP_569029.1 putative 3-dehydroquinate synthase [Arabidopsis thaliana]	ref|NP_569029.1	AT5G66120	NP_569029.1	18425036	48 kDa					2
TRUE	Empty	ref|NP_189221.1 50S ribosomal protein L15 [Arabidopsis thaliana]	ref|NP_189221.1	AT3G25920	NP_189221.1	15230931	30 kDa		1
TRUE	Empty	ref|NP_565850.1 Pyruvate kinase family protein [Arabidopsis thaliana]	ref|NP_565850.1	AT2G36580	NP_565850.1	18404169	58 kDa	TRUE			10
TRUE	Empty	ref|NP_190662.2 cytochrome BC1 synthesis [Arabidopsis thaliana]	ref|NP_190662.2	AT3G50930	NP_190662.2	30693378	66 kDa					1
TRUE	Empty	ref|NP_566797.1 cofactor assembly of complex C [Arabidopsis thaliana]	ref|NP_566797.1	AT3G26710	NP_566797.1	18405058	30 kDa					1
TRUE	Empty	ref|NP_051049.1 RNA polymerase beta'' subunit (chloroplast) [Arabidopsis thaliana]	ref|NP_051049.1	ATCG00170	NP_051049.1	7525023	156 kDa				1
TRUE	Empty	ref|NP_194071.1 putative aquaporin PIP1-5 [Arabidopsis thaliana]	ref|NP_194071.1	AT4G23400	NP_194071.1	15236485	31 kDa	TRUE				2
TRUE	Empty	ref|NP_850644.1 uncharacterized protein [Arabidopsis thaliana]; Duplicate proteins: gi|18405710	ref|NP_850644.1	AT3G28270	NP_850644.1	30689134	42 kDa				1
TRUE	Empty	ref|NP_190856.1 monodehydroascorbate reductase 1 [Arabidopsis thaliana]	ref|NP_190856.1	AT3G52880	NP_190856.1	15231702 (+1)	46 kDa				2
TRUE	Empty	ref|NP_850549.1 Isocitrate dehydrogenase [NAD] catalytic subunit 6 [Arabidopsis thaliana]	ref|NP_850549.1	AT3G09810	NP_850549.1	30681023	41 kDa	TRUE				2
TRUE	Empty	ref|NP_177278.3 UDP-glucose:glycoprotein glucosyltransferase [Arabidopsis thaliana]	ref|NP_177278.3	AT1G71220	NP_177278.3	145337405 (+1)	182 kDa					2
TRUE	Empty	ref|NP_173230.1 basic transcription factor 3 [Arabidopsis thaliana]	ref|NP_173230.1	AT1G17880	NP_173230.1	15220876	18 kDa	TRUE		2
TRUE	Empty	ref|NP_566372.1 subunit of exocyst complex 8 [Arabidopsis thaliana]	ref|NP_566372.1	AT3G10380	NP_566372.1	18398855	117 kDa					1
TRUE	Empty	ref|NP_190882.1 putative O-diphenol-O-methyl transferase [Arabidopsis thaliana]	ref|NP_190882.1	AT3G53140	NP_190882.1	15231756	40 kDa		1
TRUE	Empty	ref|NP_176555.4 putative UDP-N-acetylmuamoylalanyl-d-glutamate-2,6-diaminopimelate ligase [Arabidopsis thaliana]	ref|NP_176555.4	AT1G63680	NP_176555.4	240254313	86 kDa		1
TRUE	Empty	ref|NP_566016.1 citrate synthase 4 [Arabidopsis thaliana]	ref|NP_566016.1	AT2G44350	NP_566016.1	18406515 (+1)	53 kDa		1
TRUE	Empty	ref|NP_195149.1 cinnamyl alcohol dehydrogenase 5 [Arabidopsis thaliana]	ref|NP_195149.1	AT4G34230	NP_195149.1	15235295 (+1)	39 kDa					1
TRUE	Empty	ref|NP_176327.1 FBD-associated F-box protein [Arabidopsis thaliana]	ref|NP_176327.1	AT1G61320	NP_176327.1	15219906	54 kDa					1
TRUE	Empty	ref|NP_564838.1 uncharacterized protein [Arabidopsis thaliana]	ref|NP_564838.1	AT1G64680	NP_564838.1	18408106	28 kDa				1
TRUE	Empty	ref|NP_193143.2 long-chain-fatty-acid--[acyl-carrier-protein] ligase AEE15 [Arabidopsis thaliana]	ref|NP_193143.2	AT4G14070	NP_193143.2	22328609	81 kDa					1
TRUE	Empty	ref|NP_181493.1 putative dolichyl-phosphate beta-glucosyltransferase [Arabidopsis thaliana]	ref|NP_181493.1	AT2G39630	NP_181493.1	15225508 (+1)	38 kDa				1
TRUE	Empty	ref|NP_566696.2 peroxisome biogenesis protein 22 [Arabidopsis thaliana]	ref|NP_566696.2	AT3G21865	NP_566696.2	42565097	31 kDa				1
TRUE	Empty	ref|NP_198149.2 ARM repeat superfamily protein [Arabidopsis thaliana]	ref|NP_198149.2	AT5G27970	NP_198149.2	334187989 (+1)	180 kDa		1
TRUE	Empty	ref|NP_179460.1 putative alpha,alpha-trehalose-phosphate synthase [UDP-forming] 11 [Arabidopsis thaliana]	ref|NP_179460.1	AT2G18700	NP_179460.1	15224213	98 kDa					1
TRUE	Empty	ref|NP_030274.1 Thioredoxin superfamily protein [Arabidopsis thaliana]	ref|NP_030274.1	AT2G37240	NP_030274.1	18404359	27 kDa				1
TRUE	Empty	ref|NP_200479.1 asparaginyl-tRNA synthetase, cytoplasmic 1 [Arabidopsis thaliana]	ref|NP_200479.1	AT5G56680	NP_200479.1	15241897	64 kDa				1
TRUE	Empty	ref|NP_172633.1 sterol 14-demethylase [Arabidopsis thaliana]	ref|NP_172633.1	AT1G11680	NP_172633.1	15221075	55 kDa				1
TRUE	Empty	ref|NP_568085.2 sulfoquinovosyldiacylglycerol 2 [Arabidopsis thaliana]	ref|NP_568085.2	AT5G01220	NP_568085.2	30679163	57 kDa					1
TRUE	Empty	ref|NP_175105.2 YbaK/aminoacyl-tRNA synthetase-associated domain-containing protein [Arabidopsis thaliana]	ref|NP_175105.2	AT1G44835	NP_175105.2	30693857 (+1)	34 kDa				1
TRUE	Empty	ref|NP_172664.1 pyrophosphate--fructose-6-phosphate 1-phosphotransferase subunit beta 1 [Arabidopsis thaliana]	ref|NP_172664.1	AT1G12000	NP_172664.1	15221156	61 kDa	TRUE			3
TRUE	Empty	ref|NP_195399.1 geranylgeranyl pyrophosphate synthase 1 [Arabidopsis thaliana]	ref|NP_195399.1	AT4G36810	NP_195399.1	15234534	40 kDa				1
TRUE	Empty	ref|NP_190714.2 phosphatidylinositol-4-phosphate phosphatase RHD4 [Arabidopsis thaliana]	ref|NP_190714.2	AT3G51460	NP_190714.2	30693470	68 kDa				1
TRUE	Empty	ref|NP_199407.1 GDSL esterase/lipase [Arabidopsis thaliana]	ref|NP_199407.1	AT5G45950	NP_199407.1	15237350	40 kDa				1
TRUE	Empty	ref|NP_173459.1 DNA-damage resistance protein DRT112 [Arabidopsis thaliana]	ref|NP_173459.1	AT1G20340	NP_173459.1	15217918	17 kDa			1
TRUE	Empty	ref|NP_189066.1 receptor-like protein kinase 2 [Arabidopsis thaliana]	ref|NP_189066.1	AT3G24240	NP_189066.1	15229457	125 kDa			1
TRUE	Empty	ref|NP_563835.1 protein SRC2 [Arabidopsis thaliana]	ref|NP_563835.1	AT1G09070	NP_563835.1	18390977	34 kDa			1
TRUE	Empty	sp|P02662.2 CASA1_BOVIN Alpha-S1-casein [bovin]	sp|P02662.2	-	P02662.2	115646	25 kDa		1
TRUE	Empty	ref|NP_197943.1 dehydration-responsive protein RD22 [Arabidopsis thaliana]	ref|NP_197943.1	AT5G25610	NP_197943.1	15239478	42 kDa		1
TRUE	Empty	TOM1_YEAST-DECOY	#VALUE!	-	#VALUE!	TOM1_YEAST-DECOY	?						1
TRUE	Empty	ref|NP_172560.2 pentatricopeptide repeat-containing protein [Arabidopsis thaliana]	ref|NP_172560.2	AT1G10910	NP_172560.2	145335386	75 kDa			1
TRUE	Empty	ref|NP_001077733.1 uncharacterized protein [Arabidopsis thaliana]	ref|NP_001077733.1	AT1G57610	NP_001077733.1	145325457 (+1)	24 kDa				1
TRUE	Empty	ref|NP_001078602.1 anamorsin homolog [Arabidopsis thaliana]; Duplicate proteins: gi|18418605	ref|NP_001078602.1	AT5G18400	NP_001078602.1	145334513 (+1)	29 kDa				1
TRUE	Empty	ref|NP_974399.2 vacuolar protein sorting-associated protein 29 [Arabidopsis thaliana]; Duplicate proteins: gi|42572609,gi|42565703	ref|NP_974399.2	AT3G47810	NP_974399.2	145362475	21 kDa				1
TRUE	Empty	ref|NP_172420.1 alcohol dehydrogenase [Arabidopsis thaliana]	ref|NP_172420.1	AT1G09490	NP_172420.1	15217529 (+1)	36 kDa				1
TRUE	Empty	ref|NP_177419.1 translocase inner membrane subunit 23-2 [Arabidopsis thaliana]	ref|NP_177419.1	AT1G72750	NP_177419.1	15218593	20 kDa				1
TRUE	Empty	ref|NP_176936.1 SRP72 RNA-binding domain-containing protein [Arabidopsis thaliana]	ref|NP_176936.1	AT1G67680	NP_176936.1	15220511	73 kDa				1
TRUE	Empty	ref|NP_175810.1 oligouridylate-binding protein 1A [Arabidopsis thaliana]	ref|NP_175810.1	AT1G54080	NP_175810.1	15221031 (+1)	47 kDa				1
TRUE	Empty	ref|NP_174533.1 ferredoxin C2 [Arabidopsis thaliana]	ref|NP_174533.1	AT1G32550	NP_174533.1	15223230 (+1)	20 kDa				1
TRUE	Empty	ref|NP_182055.1 3-phosphoshikimate 1-carboxyvinyltransferase / 5-enolpyruvylshikimate-3-phosphate / EPSP synthase [Arabidopsis thaliana]	ref|NP_182055.1	AT2G45300	NP_182055.1	15225450	56 kDa	TRUE			5
TRUE	Empty	ref|NP_179752.1 40S ribosomal protein S25-2 [Arabidopsis thaliana]	ref|NP_179752.1	AT2G21580	NP_179752.1	15226590 (+1)	12 kDa	TRUE			3
TRUE	Empty	ref|NP_179318.1 homoserine kinase [Arabidopsis thaliana]	ref|NP_179318.1	AT2G17265	NP_179318.1	15227800	39 kDa				1
TRUE	Empty	ref|NP_181807.1 citrate synthase 3 [Arabidopsis thaliana]	ref|NP_181807.1	AT2G42790	NP_181807.1	15228003	56 kDa	TRUE			1
TRUE	Empty	ref|NP_190788.1 dihydrolipoyllysine-residue acetyltransferase component 1 of pyruvate dehydrogenase complex [Arabidopsis thaliana]	ref|NP_190788.1	AT3G52200	NP_190788.1	15231159 (+1)	69 kDa				1
TRUE	Empty	ref|NP_188850.1 20S proteasome alpha-3 subunit [Arabidopsis thaliana]	ref|NP_188850.1	AT3G22110	NP_188850.1	15233268	27 kDa				1
TRUE	Empty	ref|NP_195709.1 GTP-binding protein ATGB3 [Arabidopsis thaliana]	ref|NP_195709.1	AT4G39990	NP_195709.1	15236099	24 kDa	TRUE			2
TRUE	Empty	ref|NP_197165.1 protein TIC 40 [Arabidopsis thaliana]	ref|NP_197165.1	AT5G16620	NP_197165.1	15237382	49 kDa				1
TRUE	Empty	ref|NP_196193.1 S2P-like putative metalloprotease [Arabidopsis thaliana]	ref|NP_196193.1	AT5G05740	NP_196193.1	15239226 (+2)	60 kDa				1
TRUE	Empty	ref|NP_197455.1 uncharacterized protein [Arabidopsis thaliana]	ref|NP_197455.1	AT5G19540	NP_197455.1	15239771	53 kDa				1
TRUE	Empty	ref|NP_199792.1 methionine S-methyltransferase [Arabidopsis thaliana]	ref|NP_199792.1	AT5G49810	NP_199792.1	15240558	119 kDa				1
TRUE	Empty	ref|NP_563819.1 succinate dehydrogenase 6 [Arabidopsis thaliana]	ref|NP_563819.1	AT1G08480	NP_563819.1	18390902	16 kDa				1
TRUE	Empty	ref|NP_563834.1 putative activator subunit of SNF1-related protein kinase [Arabidopsis thaliana]	ref|NP_563834.1	AT1G09020	NP_563834.1	18390971	53 kDa				1
TRUE	Empty	ref|NP_565632.1 protein CONSTITUTIVE PHOTOMORPHOGENIC 12 [Arabidopsis thaliana]	ref|NP_565632.1	AT2G26990	NP_565632.1	18401293	51 kDa				1
TRUE	Empty	ref|NP_565909.1 radical SAM domain-containing protein [Arabidopsis thaliana]	ref|NP_565909.1	AT2G39670	NP_565909.1	18405124 (+1)	47 kDa				1
TRUE	Empty	ref|NP_564780.1 mitochondrial import inner membrane translocase subunit Tim13 [Arabidopsis thaliana]	ref|NP_564780.1	AT1G61570	NP_564780.1	18407241	9 kDa				1
TRUE	Empty	ref|NP_565025.1 bc1 complex kinase ABC1K5 [Arabidopsis thaliana]	ref|NP_565025.1	AT1G71810	NP_565025.1	18409920	77 kDa				1
TRUE	Empty	ref|NP_568145.1 chlorophyll(ide) b reductase NOL [Arabidopsis thaliana]	ref|NP_568145.1	AT5G04900	NP_568145.1	18414726	38 kDa				1
TRUE	Empty	ref|NP_567800.1 embryo defective 1923 protein [Arabidopsis thaliana]	ref|NP_567800.1	AT4G28210	NP_567800.1	18417149	38 kDa				1
TRUE	Empty	ref|NP_568792.1 CLP protease regulatory subunit X [Arabidopsis thaliana]	ref|NP_568792.1	AT5G53350	NP_568792.1	18423503 (+1)	62 kDa				1
TRUE	Empty	ref|NP_172981.3 tetratricopeptide repeat-containing protein [Arabidopsis thaliana]	ref|NP_172981.3	AT1G15290	NP_172981.3	186478514	178 kDa	TRUE			2
TRUE	Empty	ref|NP_195137.5 polyadenylate-binding protein 2 [Arabidopsis thaliana]	ref|NP_195137.5	AT4G34110	NP_195137.5	240256156	69 kDa	TRUE			2
TRUE	Empty	ref|NP_200255.5 putative TRAPPII tethering factor [Arabidopsis thaliana]	ref|NP_200255.5	AT5G54440	NP_200255.5	240256444	141 kDa				1
TRUE	Empty	ref|NP_850203.1 heat shock protein 60-2 [Arabidopsis thaliana]	ref|NP_850203.1	AT2G33210	NP_850203.1	30685604 (+1)	62 kDa	TRUE			4
TRUE	Empty	ref|NP_851190.1 50S ribosomal protein L24 [Arabidopsis thaliana]	ref|NP_851190.1	AT5G54600	NP_851190.1	30696483 (+1)	22 kDa				1
TRUE	Empty	ref|NP_001030981.1 PTI1-like tyrosine-protein kinase 1 [Arabidopsis thaliana]; Duplicate proteins: gi|15222170	ref|NP_001030981.1	AT1G06700	NP_001030981.1	79317070	40 kDa				1
TRUE	Empty	ref|NP_001078066.1 aquaporin PIP1-2 [Arabidopsis thaliana]	ref|NP_001078066.1	AT2G45960	NP_001078066.1	145331415 (+2)	29 kDa	TRUE				4
TRUE	Empty	ref|NP_190886.4 nodulin/glutamine synthase-like protein [Arabidopsis thaliana]	ref|NP_190886.4	AT3G53180	NP_190886.4	145339441	94 kDa					1
TRUE	Empty	ref|NP_176783.1 TIR-NBS class of disease resistance protein [Arabidopsis thaliana]	ref|NP_176783.1	AT1G66090	NP_176783.1	15218929	48 kDa					1
TRUE	Empty	ref|NP_177658.1 sugar transporter ERD6-like 6 [Arabidopsis thaliana]	ref|NP_177658.1	AT1G75220	NP_177658.1	15222158	53 kDa					1
TRUE	Empty	ref|NP_178443.1 nodulin-related protein 1 [Arabidopsis thaliana]	ref|NP_178443.1	AT2G03440	NP_178443.1	15227642	20 kDa					1
TRUE	Empty	ref|NP_190428.1 nuclear transcription factor Y subunit C-1 [Arabidopsis thaliana]	ref|NP_190428.1	AT3G48590	NP_190428.1	15228405 (+3)	25 kDa					1
TRUE	Empty	ref|NP_191672.1 alpha-1,4-galacturonosyltransferase 1 [Arabidopsis thaliana]	ref|NP_191672.1	AT3G61130	NP_191672.1	15233046	77 kDa					1
TRUE	Empty	ref|NP_197763.1 40S ribosomal protein S11-3 [Arabidopsis thaliana]	ref|NP_197763.1	AT5G23740	NP_197763.1	15237819	18 kDa	TRUE				2
TRUE	Empty	ref|NP_564145.1 NAD kinase 2 [Arabidopsis thaliana]	ref|NP_564145.1	AT1G21640	NP_564145.1	18395013 (+1)	109 kDa					1
TRUE	Empty	ref|NP_565595.1 putative clathrin assembly protein [Arabidopsis thaliana]	ref|NP_565595.1	AT2G25430	NP_565595.1	18400827 (+1)	72 kDa					1
TRUE	Empty	ref|NP_001031780.2 AGC (cAMP-dependent, cGMP-dependent and protein kinase C) kinase family protein [Arabidopsis thaliana]	ref|NP_001031780.2	AT4G33080	NP_001031780.2	186515794 (+1)	59 kDa					1
TRUE	Empty	ref|NP_179831.2 putative riboflavin biosynthesis protein [Arabidopsis thaliana]	ref|NP_179831.2	AT2G22450	NP_179831.2	30681714	52 kDa					1
TRUE	Empty	ref|NP_001190879.1 20S proteasome subunit PBA1 [Arabidopsis thaliana]; Duplicate proteins: gi|15235889	ref|NP_001190879.1	AT4G31300	NP_001190879.1	334187059 (+1)	25 kDa					1
TRUE	Empty	ref|NP_177657.2 HAD-superfamily hydrolase, subfamily IG, 5'-nucleotidase [Arabidopsis thaliana]	ref|NP_177657.2	AT1G75210	NP_177657.2	22330644	74 kDa				1
									3002	2379	10398	9916
