# Supplementary material for: Global translational induction during NLR-mediated immunity in plants is dynamically regulated by CDC123, an ATP-sensitive protein
Source: Cell Host Microbe. Author manuscript; Available in PMC 2024 Feb 27. (PMC10898606; doi:10.1016/j.chom.2023.01.014)
Supplement: Supplemental table 2 [file NIHMS1966742-supplement-Supplemental_table_2.xlsx]

## Sheet: Primers
qPCR primer	Sequence (5'->3')
Ubq5-qF	GACGCTTCATCTCGTCC
Ubq5-qR	GTAAACGTAGGTGAGTCCA
FLUC-qF	GGATTACAAGATTCAAAGTGCG
FLUC-qR	TGATACCTGGCAGATGGAAC
myc_tag-qF	TTCTCCTCACTCGACCAGAT
myc_tag-qR	CAAGTCTTCCTCGGAGATTAGC
eIF2γ-qF	ATGGTGCACTACTTTTAATCGC
eIF2γ-qR	GAATTGCCTCGTGCTGATTAAT
Cloning primer	Sequence (5'->3')	Construct
LIC1-CDC123-tag-F	CGACGACAAGACCGTcACCatgaaggaagacgaagtaaatcg	35S:CDC123(WT/D251N)-YFP 35S:CDC123-nYFP/nLUC
LIC2-CDC123-tag-R	GAGGAGAAGAGCCGTGCagcaacttcatcagaactctgatc
LIC1-eIF2α-tag-F	CGACGACAAGACCGTcACCatggcgagtcaaacaccg	35S:eIF2α-HA/cYFP/cLUC
LIC2-eIF2α-tag-R	GAGGAGAAGAGCCGTGCctcgatgattccggcacc
LIC1-eIF2β-tag-F	CGACGACAAGACCGTACCatggctgatgaaatcaatgagata	35S:eIF2β-HA/cYFP/cLUC
LIC2-eIF2β-tag-R	GAGGAGAAGAGCCGTGCagtcttcctgcgactaacacga
LIC1-eIF2γ-tag-F	CGACGACAAGACCGTcACCatgtcgaggaacaagggtttgg	35S:eIF2γ-myc/HA/cYFP/cLUC
LIC2-eIF2γ-tag-R	GAGGAGAAGAGCCGTGCgaaaggtgaaggaggaacttcg
LIC1-tag-CDC123-F	cgacgacaagaccgtcatgaaggaagacgaagtaaatcg	AD-CDC123(WT/D251N)
LIC2-tag-CDC123-R	gaggagaagagccgttcaagcaacttcatcagaactctg
LIC1-tag-eIF2α-F	cgacgacaagaccgtcatggcgagtcaaacaccgaatc	BD-eIF2α
LIC2-tag-eIF2α-R	gaggagaagagccgtttactcgatgattccggcacctg
LIC1-tag-eIF2β-F	cgacgacaagaccgtcatggctgatgaaatcaatgagata	BD-eIF2β
LIC2-tag-eIF2β-R	gaggagaagagccgttcaagtcttcctgcgactaacac
LIC1-tag-eIF2γ-F	cgacgacaagaccgtcatgtcgaggaacaagggtttgg	BD-eIF2γ
LIC2-tag-eIF2γ-R	gaggagaagagccgtttagaaaggtgaaggaggaacttc
LIC1-XhoI-eIF2γ-RNAi	CGACGACAAGACCCTctcgagtcatccttcagaacaagattgatc	DEX:RNAi-eIF2γ
LIC2-eIF2γ-RNAi	GAGGAGAAGAGCCCTcaacaaatacatcaggaagtgaac
LIC3-eIF2γ-RNAi	CCAGCACGGAACCCTcaacaaatacatcaggaagtgaac
LIC4-SpeI-eIF2γ-RNAi	AGAGCACACGACCCTactagtcatccttcagaacaagattgatc
XhoI-Bar-F	cggCTCGAGACCatgagcccagaacgacgcc	35S:CDC123(WT/D251N)-YFP 35S:eIF2γ-myc
XhoI-Bar-R	cggCTCGAGttagatctcggtgacgggca
In vitro translation	Sequence (5'->3')
YFP-1st-R	CCTTATGGCCGGATCCAAGAGCTCTTTTTTTTTTTTActtgtacagctcgtccatg
HA-1st-R	CCTTATGGCCGGATCCAAGAGCTCTTTTTTTTTTTTAgctgcactgagcagcgta
MYC-1st-R	CCTTATGGCCGGATCCAAGAGCTCTTTTTTTTTTTTAagcgctaccgttcaagtcttc
CDC123-1st-F	CACAAAACATTTCCCTACATACAACTTTCAACTTCCTATTatgaaggaagacgaagtaaatcg
CDC123-1st-R	AGTACCTCCCTGCTGGAGACCagcaacttcatcagaactctgatc
eIF2α-1st-F	CACAAAACATTTCCCTACATACAACTTTCAACTTCCTATTatggcgagtcaaacaccgaatc
eIF2β-1st-F	CACAAAACATTTCCCTACATACAACTTTCAACTTCCTATTatggctgatgaaatcaatgagata
eIF2γ-1st-F	CACAAAACATTTCCCTACATACAACTTTCAACTTCCTATTatgtcgaggaacaagggtttgg
Genotyping	Sequence (5'->3')
G715_LPK1-EaeI-F	atgttcttcaagctctttaccatc
G819_LPK1-EaeI-R	CAAACGGAGCCATAGTTACATCG
G868_CDC123-ApoI-F	gaatcagagaattacacttttgatg
G869_CDC123-ApoI-R	gtcttcaagcaacttcatcagaac
AvrRpt2-F	GGTGTCGATAAAGAGACGTCGTCC
AvrRpt2-R	GCGGTAGAGCATTGCGTGTGGAAC

## Sheet: Plasmids
Plasmid name	Bacterial Resistance	Plant selection marker	Purpose
35S:CDC123-YFP	Kan	Bar	Transgene or co-IP
35S:CDC123(D251N)-YFP	Kan	Bar
35S:eIF2γ-myc	Kan	Bar
35S:eIF2γ-HA	Kan	Hyg
35S:eIF2α-HA	Kan	Hyg
35S:eIF2β-HA	Kan	Hyg
DEX:RNAi-eIF2γ	Kan	Hyg
35S:CDC123-nYFP	Kan	Hyg	BiFC
35S:eIF2α-cYFP	Kan	Hyg
35S:eIF2β-cYFP	Kan	Hyg
35S:eIF2γ-cYFP	Kan	Hyg
35S:CDC123-nLUC	Kan	Hyg	SLCA
35S:eIF2α-cLUC	Kan	Hyg
35S:eIF2β-cLUC	Kan	Hyg
35S:eIF2γ-cLUC	Kan	Hyg
AD-CDC123	Carb	-	Y2H
AD-CDC123(D251N)	Carb	-
BD-eIF2α	Kan	-
BD-eIF2β	Kan	-
BD-eIF2γ	Kan	-
